# Supplementary material for: Polybenzyl Glutamate Biocompatible Scaffold Promotes the Efficiency of Retinal Differentiation toward Retinal Ganglion Cell Lineage from Human-Induced Pluripotent Stem Cells
Source: Int J Mol Sci. 2019 Jan 5;20(1):178. doi: 10.3390/ijms20010178 (PMC6337229; doi:10.3390/ijms20010178)
Supplement: Supplementary file 1 [file ijms-20-00178-s001.zip]

Archive with 1 entries (1 files):
- ijms-385585-SI.xlsx
