# Supplementary material for: Polybenzyl Glutamate Biocompatible Scaffold Promotes the Efficiency of Retinal Differentiation toward Retinal Ganglion Cell Lineage from Human-Induced Pluripotent Stem Cells
Source: Int J Mol Sci. 2019 Jan 5;20(1):178. doi: 10.3390/ijms20010178 (PMC6337229; doi:10.3390/ijms20010178)
Supplement: Supplementary file 1 [file ijms-20-00178-s001.zip › ijms-385585-SI.xlsx]

## Sheet: Table1_ Con_PBG_all_rpkm_with_D
Gid	Con_1	Con_0	PBG_0	PBG_1	Un_0	Un_1	Mat_0	Mat_1
A1CF	0.0486286	0.0781291	0.533088	0.728179	0.0756098	0.0609519	0	0.0127485
A2M	7.25134	4.5694	40.9336	36.1811	2.27732	1.17627	450.181	658.148
A4GALT	0.763655	1.21276	3.63397	2.66722	4.19861	4.1705	35.9609	21.3267
AACSP1	0.731532	0.950518	0.051572	0.141946	0.096069	0.0628792	0	0
AASS	12.5114	12.7701	3.06044	5.11339	69.6898	105.065	24.1191	11.1772
ABCA5	2.67937	3.05689	1.0143	1.62122	0.34002	0.933681	7.48884	10.5304
ABCA8	0.290483	0.129302	0.694768	0.608746	0.00565501	0	44.888	28.2328
ABCB1	0.524047	0.433944	2.07391	6.20455	0.131669	0.245596	7.90086	8.38027
ABCC2	0.389933	0.468909	1.95015	2.50131	0.238358	0.205378	0.311813	0.429191
ABCC3	0.295396	0.293856	6.20423	8.94162	0.132245	0.0868081	4.88327	2.17656
ABCC6P1	0.556403	0.644471	1.17004	1.68424	0.349395	0.306599	0.137543	0.0523789
ABHD14B	4.69488	4.4874	13.2973	12.3729	4.06336	3.21991	10.0675	20.0463
ABLIM2	2.05756	1.65096	4.53298	3.33881	0.412171	0.531513	4.3243	3.49236
ACADS	2.82594	3.20022	6.99716	8.34682	4.31915	4.41521	7.4752	5.06864
ACAN	0.242463	0.231598	0.93298	0.655991	0.194423	0.309609	0.161103	1.71092
ACE2	0.279017	0.340473	2.92489	7.90917	0.626428	1.41915	5.02431	5.99689
ACKR1	1.53174	2.37062	5.02507	3.26304	0.276352	0.219948	15.7159	19.2457
ACOT2	2.32049	2.19337	5.05405	4.04707	4.83807	6.51414	8.19914	7.60524
ACOX2	1.10363	1.2461	2.58364	3.41159	1.49765	1.22078	7.29972	13.0106
ACP5	1.7316	1.86603	7.08979	6.27459	0.20062	0.171883	14.8138	17.28
ACR	0.10297	0.142714	0.914661	0.399603	0.136889	0.0803655	0.204177	0
ACSL5	0.678643	0.531835	4.97677	12.0517	0.0625279	0.0819887	8.512	9.89609
ACTA1	5.09673	2.51976	0.552114	0.434179	6.17963	7.18903	34.1512	41.0509
ACTA2	58.6613	55.8751	321.296	159.249	6.54908	4.93643	346.38	784.436
ACTC1	10.0378	7.80765	1.41368	1.80509	7.58866	10.2315	2.55392	35.2436
ACTG2	6.9446	5.90572	55.0294	22.6132	5.01848	4.37432	5.69706	23.3923
ACTN1	49.1232	42.4353	125.781	85.826	108.158	126.443	101.475	69.9367
ACTN4	70.0572	66.2807	160.621	145.833	71.7118	78.6679	148.766	105.256
ACVR2B	17.0738	19.1023	7.25549	8.25707	21.7297	21.256	2.4349	2.66881
ACVRL1	0.878518	0.765162	2.76132	2.11713	0.167599	0.0863959	4.71475	4.10178
ADAM1A	1.97577	2.25916	0.713588	1.06166	4.11327	4.11356	1.11642	2.19575
ADAM33	3.7263	3.76341	1.89607	1.80923	2.53723	2.34917	2.58448	3.25805
ADAMTS14	0.333023	0.271985	0.925761	0.498514	0.8897	0.924725	0.556781	0.803562
ADAMTS19	2.18233	1.79092	0.437262	1.19396	21.7124	14.147	0.381624	0.362755
ADAMTS2	2.87778	2.65655	11.2373	7.93335	2.41687	2.0083	1.79734	1.26161
ADAMTS3	4.25914	3.21109	1.33987	1.79408	2.38431	2.8408	1.97413	1.7222
ADAMTS4	1.61152	1.62469	4.27475	2.81429	4.70695	4.879	10.3746	2.06935
ADAMTS9	22.4553	21.5423	5.93948	8.14102	4.11988	2.40765	12.1307	3.95169
ADAMTSL1	1.40926	1.65856	6.08977	5.03142	0.697483	1.14261	3.19793	4.13421
ADAMTSL2	1.04458	0.916434	3.21459	1.49678	1.06749	0.560141	1.09108	1.42248
ADAMTSL3	0.452592	0.432383	0.927283	1.00841	0.268504	0.342585	7.97957	6.75237
ADAMTSL5	0.64934	0.941829	3.41096	2.81296	0.201368	0.267808	3.26929	2.02678
ADCY8	0.380475	0.459631	1.39624	0.718317	0.481958	0.490114	1.10682	1.30793
ADCYAP1	0.55069	0.299932	3.59303	3.76042	0.010516	0	0.739441	2.36212
ADCYAP1R1	2.18179	1.69683	6.60605	2.89646	8.09066	7.23559	2.74829	1.90512
ADGRA2	11.6805	11.1197	44.4143	30.1591	0.920995	0.748878	9.4948	18.4086
ADGRE5	2.68975	2.71493	6.45619	5.91681	0.907481	0.970319	14.4359	9.64802
ADGRL2	62.4869	51.1278	15.1458	21.3107	66.7557	48.3879	30.6229	21.7394
ADGRL4	2.06511	1.43923	0.327571	0.478121	0.816763	0.984082	5.81433	7.06188
ADGRV1	3.44406	3.72667	1.34625	1.64616	5.84935	6.23921	3.2219	2.60441
ADH1B	0.0644035	0.0167347	0.388213	0.656106	0	0	78.6374	50.3363
ADH1C	0.0772964	0.0535655	3.56383	3.20968	0	0	3.65091	5.15111
ADRA2A	0.961113	0.794707	3.1738	2.8737	1.16092	1.62948	16.1625	7.67856
ADRA2B	0.885622	0.960043	0.33715	0.471347	2.66393	3.02926	0.326641	0.0784043
ADTRP	0.325334	0.52027	1.39731	1.77728	0.059394	0.0970809	9.8631	17.3039
AEBP1	22.1424	24.1326	71.9156	42.8208	13.5071	14.2924	233.078	99.1655
AFAP1L2	9.94469	10.2852	3.8384	4.18569	1.10638	1.11471	6.11341	7.51209
AFG3L1P	5.37122	5.35328	2.91621	1.7679	9.58826	10.3598	5.20293	5.219
AFMID	7.42547	6.49022	17.749	15.3313	15.5712	13.1615	5.35322	5.61081
AFP	79.6379	149.457	198.794	410.812	1.8769	1.65615	0.127126	0.128843
AGAP5	1.47823	1.74272	0.526149	0.734575	2.21151	2.88262	2.19128	2.11783
AGAP9	1.87159	1.77382	0.419118	0.662236	6.2208	6.53565	3.67502	0.903051
AGL	5.74915	5.75835	2.23559	3.3654	12.1555	11.9413	45.4655	27.3862
AGPAT2	12.7399	11.8077	32.2937	35.2249	14.5439	16.72	19.3212	16.5648
AGR2	1.18052	0.266768	33.9993	47.8652	0	0	61.0228	25.0714
AGT	1.24553	0.66485	30.8848	15.6179	0.145447	0.155908	5.14528	7.8291
AGTR1	3.85499	3.58566	0.565289	0.766706	0.108981	0.0764331	0.593	0.96049
AGTR2	0.401376	0.0154527	0.905486	2.02495	0	0	0	0
AHI1	7.61214	7.60718	2.71912	4.68049	6.16112	6.01394	15.7005	11.0075
AHR	3.54848	2.26141	4.74701	7.53665	1.69408	2.03488	28.2895	25.011
AIF1	0.396462	1.24547	5.06812	4.99055	5.66702	8.94939	55.7628	37.6616
AIM1	0.469774	0.425862	1.01897	1.06206	0.977361	1.94678	48.0781	44.3931
AIPL1	0.534992	0.269353	0.0196775	0.0722695	0.0785046	0.0598793	27.4793	73.9121
AK8	0.589587	0.744193	1.60322	1.49541	0.298841	0.179267	1.1433	1.56005
AKAP11	13.4461	14.3373	4.80103	7.5222	8.98617	8.89411	21.806	27.0556
AKAP14	0.298579	0.272881	2.75903	6.07254	0.260505	0.377665	0.18429	0.132794
AKAP3	1.22236	1.28834	0.571459	0.535506	0.861906	0.973899	0.381531	1.36339
AKAP9	10.0584	10.5176	2.32943	5.31799	7.32344	7.51006	28.0883	21.3701
AKR1A1	37.4005	38.319	82.6427	69.272	113.056	121.358	42.0019	56.0713
AKR1B10	1.52424	1.10611	3.10206	3.75005	0.319595	0.335505	20.4925	3.45934
ALB	0.666569	0.733645	3.28392	17.3925	0.0926294	0.0606382	0.379255	0.353412
ALDH18A1	30.1398	29.5087	77.9629	71.1325	57.9297	63.0288	18.7377	16.9153
ALDH1A2	1.09358	0.748514	6.44728	6.2395	0.261539	0.172356	5.56324	7.25458
ALDH1A3	15.4535	18.3823	3.53093	4.80024	3.86838	4.23117	41.8734	33.8596
ALDH1L1	0.26933	0.376967	2.31803	2.26733	0.32995	0.292824	13.6902	14.4308
ALDH3B1	0.753953	0.675194	1.97383	2.42456	0.460923	0.257309	7.04929	7.45671
ALDOA	329.094	346.837	1156.25	787.446	562.992	556.873	811.3	883.896
ALDOB	0.198299	0.206128	6.31378	11.0606	0.0567055	0.0278514	0.0782601	0.145601
ALDOC	10.0711	14.8115	50.5932	36.7537	31.2439	30.2121	84.0308	178.197
ALG10	3.19375	2.65018	0.730545	1.16495	3.98414	1.79517	1.49021	1.80131
ALG10B	3.87857	4.22911	1.4218	2.46189	2.41354	1.64695	1.98819	3.5949
ALKBH5	30.4889	34.7239	76.6549	55.433	21.6847	20.3745	47.6039	47.9748
ALKBH7	17.3282	19.4519	44.1134	38.1159	22.8809	24.6561	6.17329	5.85809
ALOX15	13.0358	14.0038	5.14507	7.29687	0.380468	0.423762	0.271868	0.242542
ALOX5	1.83251	2.09964	5.73215	5.06176	0.400609	0.255151	14.536	9.34441
ALPK1	0.765079	0.558143	1.94327	2.64544	0.0624777	0.0738221	16.0822	10.2083
ALPL	14.5795	14.0885	7.06528	6.06379	105.312	91.9032	6.79296	5.16813
ALPPL2	3.70838	5.43672	0.0221974	0.162922	0.151244	0.256653	0	0
ALX1	3.0866	1.14588	6.62129	7.78598	0.88117	0.689352	3.146	2.48976
ALX3	5.74959	5.06215	12.7981	11.1199	2.49971	1.93363	1.53433	1.09202
ALX4	0.92162	0.633394	5.74124	4.72644	0.0356169	0.0175366	3.50343	3.58033
AMACR	5.26924	4.08805	8.14279	13.5081	7.93802	7.93785	1.98999	8.9077
AMBN	0.267278	0.162068	1.35668	2.07449	0.03516	0.0172517	0	0
AMICA1	0.0473844	0.0738857	0.420874	0.567086	0.187247	0.091841	1.5497	3.13012
AMN	0.118348	0.0615103	5.89459	9.33492	0.376036	0.276273	0.305545	0.154427
AMTN	0.747887	0.0519253	20.7131	17.6668	0	0	1.98314	0.34394
ANAPC4	9.94872	8.39814	3.19256	4.7019	20.5669	22.7656	15.9438	16.4097
ANG	4.84985	3.47661	19.8957	16.7345	2.0671	0.916858	18.5309	26.497
ANGPTL4	9.90894	7.55162	21.2421	16.8259	5.31338	4.24032	17.2084	7.33828
ANK1	2.79678	2.16069	1.10121	0.864613	0.955274	0.834733	1.22856	4.49406
ANKLE1	1.99403	1.90776	0.912027	0.727074	1.90525	2.15506	0.577988	0.143327
ANKRD12	5.24906	6.57392	2.12037	3.66028	6.19556	5.25461	16.1369	15.3845
ANKRD18A	1.21324	1.40258	0.215828	0.382826	5.09753	4.1082	1.19008	1.15123
ANKRD18B	1.95331	1.94827	0.601765	0.657257	3.43388	3.36986	0.344717	0.271166
ANKRD19P	0.723756	1.28688	0.265861	0.221742	0.46472	0.500559	0.634981	0.273068
ANKRD20A8P	1.14454	1.46613	0.0880238	0.376872	0.0361633	0.00889455	1.17524	0.399797
ANKRD20A9P	0.643845	0.646957	0.212426	0.194893	0.385882	0.0615146	0.0714953	0.173781
ANKRD23	2.59423	3.16945	1.51775	1.31402	2.19679	2.23657	0.616345	5.18066
ANKRD24	1.63562	1.86368	0.984564	0.744611	2.94078	3.53883	0.634379	0.827041
ANKRD26	5.22524	5.21639	1.28474	1.93812	5.91829	5.43695	5.4279	4.48299
ANKRD33	1.2994	1.65784	0.354839	0.56657	0.470221	0.303688	1.09428	2.9891
ANKRD33B	2.31849	2.19093	1.03085	1.002	3.89398	4.26119	5.83707	10.6098
ANKRD34B	0.751825	0.770344	1.10397	2.07571	0.0923243	0.222991	0	0.0117164
ANKRD36	2.79591	3.33915	0.696167	1.00038	1.38452	1.47523	2.38754	1.37695
ANKRD36B	1.91322	2.4211	0.47501	0.944239	1.16625	1.14331	0.939061	1.53749
ANKRD36C	2.22126	2.57904	0.543056	0.753281	0.966723	0.964237	1.15727	0.875341
ANKRD9	5.37732	5.85302	18.5419	13.2748	9.09057	7.44173	3.38381	1.82281
ANKS4B	0.192755	0.262016	2.78469	2.79652	0.337206	0.480096	0	0
ANLN	16.0646	12.3512	3.15797	6.71686	44.7458	42.5224	3.98681	3.05751
ANO5	3.32879	3.21342	0.93764	1.95932	2.77899	3.38021	4.17032	8.34257
ANPEP	1.01164	1.36585	13.3982	21.295	1.82785	1.81614	9.56847	3.78868
ANXA11	22.7558	22.608	50.6861	47.8588	23.763	28.892	87.241	72.4375
ANXA2	111.731	93.394	368.114	329.137	234.386	234.433	936.685	749.594
ANXA4	8.28705	6.40161	21.8451	38.1351	7.85116	8.65094	26.9025	38.1284
ANXA5	150.634	148.109	365.84	333.272	309.348	285.136	300.806	368.234
ANXA6	46.6968	41.7223	115.249	94.7778	62.7773	62.2768	84.3894	107.391
ANXA8	3.53499	3.58494	1.31291	1.58097	0.0567904	0.0834357	17.8625	9.65172
ANXA8L1	3.06449	3.64329	1.65003	0.999302	0	0.0359849	8.69477	12.3168
AOAH	0.205886	0.272384	0.665044	2.83286	0.073636	0.0578569	2.86528	0.971922
AOC1	0.0538339	0.13058	1.10498	2.55188	0.141114	0.0554506	1.48009	1.88413
AOX1	0.593234	0.405231	1.40881	1.34186	4.41533	4.49672	33.7397	15.6853
AP4E1	3.44261	3.56835	1.2803	1.90077	5.09264	4.50561	6.35776	4.79372
APC	12.8023	13.4149	5.20409	7.69639	6.31463	6.64989	12.3725	11.4887
APCDD1L	0.111922	0.180975	1.54652	0.694958	0.58394	0.54253	2.39528	1.79001
APLF	1.51712	1.66844	0.544074	0.921538	2.67239	2.50268	1.08507	1.10769
APLN	0.941967	0.992949	2.13813	1.83808	0.685759	0.674394	0.647652	0.919648
APLNR	2.05652	1.7951	0.526255	0.644206	5.97839	3.54539	0.723347	0.186546
APOA1	27.8002	36.6918	142.282	146.184	95.3482	91.7971	0.238197	0.513955
APOA2	53.5242	84.3784	169.802	214.659	44.7983	48.4987	0	0
APOA4	3.44175	9.07659	73.6407	31.9818	0.405836	0.521504	0	0
APOB	2.45716	4.3358	7.74217	17.9457	3.45006	3.09696	0.235861	0.255053
APOC2	0.186076	0.631282	6.69636	8.83806	0.188545	0	0.769399	1.84076
APOC3	1.5739	6.92173	33.4923	22.9754	0.104536	0	0	0
APOD	0.172793	0.224519	2.35715	1.00586	0.0347278	0	5637.21	3899.92
APOL3	0.219082	0.151778	0.531298	0.579452	0.0657725	0.200253	16.7579	15.2624
APOL4	0.94072	1.04711	3.61561	2.99205	0.103762	0.0204072	10.7311	13.0305
AQP7P1	0.740473	0.601772	0.15376	0.125394	0.0738191	0.0103703	5.20145	6.72102
AREG	1.79169	1.51322	36.1882	34.3746	0.0298525	0.116754	16.8504	1.91243
ARF1	139.146	156.16	368.989	299.347	146.718	158.457	198.801	162.855
ARHGAP11A	7.31802	5.81381	2.70557	3.34594	30.7175	29.9982	2.29097	2.00473
ARHGAP18	2.65101	2.18685	2.7931	9.6273	3.07322	3.7531	10.3175	8.26661
ARHGAP20	0.40819	0.354583	1.0449	1.29458	0.0657846	0.0701884	4.55748	5.70877
ARHGAP22	3.0439	2.27019	1.05405	0.673636	5.14443	5.50126	1.13583	1.17984
ARHGAP27	1.84235	1.40538	3.13922	4.18507	3.14331	3.6383	6.172	4.07272
ARHGAP40	0.532342	0.53755	0.0386016	0.106246	2.38633	2.80312	0.321311	0.500685
ARHGDIA	63.9219	59.3906	177.845	126.845	71.4394	75.6691	71.8382	38.9737
ARHGEF6	6.95359	6.10755	2.47379	3.26256	3.5167	3.91662	8.07648	10.4911
ARID5A	3.06092	2.78665	10.5611	7.5931	1.78083	1.76399	15.7619	9.85295
ARL10	11.5382	11.7289	6.00446	4.36471	3.07743	2.33395	1.89668	1.20291
ARMC3	0.190505	0.149997	1.43751	3.00768	0.272216	0.120362	0.0250316	0.0543922
ARMCX3	50.6567	57.2702	22.3644	30.2448	11.5809	12.5092	32.367	45.0082
ARMCX4	14.4451	18.1241	3.61179	5.39968	7.38755	7.86912	4.89089	6.12817
ARSE	4.11252	4.04872	11.6696	13.4121	7.86674	5.54922	2.52807	3.68559
ARSJ	0.528496	0.586607	1.20489	1.24102	0.615051	0.667395	1.077	1.66705
ART4	3.39509	2.17452	0.130554	0.319409	0	0	0	0.283063
ASB16-AS1	7.31531	7.2725	3.2725	2.97362	7.27003	7.32208	1.94407	1.8371
ASCC3	16.9958	15.9893	6.16677	9.52585	29.5955	30.1725	14.8249	12.7223
ASCL2	0.0973681	0.126515	0.895793	0.595136	0.0769903	0.0377575	0.581411	0.946228
ASGR1	5.39271	6.40203	17.242	15.0921	3.35439	3.30898	0.754048	0.4567
ASGR2	0.360618	0.708225	5.15084	3.15893	0.37861	0.185295	0.25202	0.139904
ASPM	5.37318	4.11476	1.3046	2.47265	17.1799	16.4764	0.841621	0.425613
ASS1	15.6432	18.4166	75.0596	71.8107	67.9808	65.7359	99.4778	107.215
ATAD2	11.8369	8.20022	3.81448	5.90237	17.8247	16.8187	7.90884	5.28764
ATAD2B	5.27649	5.31674	2.20651	3.05915	5.43376	5.50737	6.37629	4.70454
ATAD5	4.78391	4.50366	1.01559	1.73043	11.6429	11.6447	1.14411	0.60021
ATG10	2.36175	2.15978	0.731254	1.07348	6.70329	8.4614	5.72646	6.58742
ATG16L2	7.22192	8.10762	3.32538	2.76263	4.73257	3.70403	3.92848	3.58027
ATM	6.27522	7.2313	2.04776	3.55916	9.74833	9.676	11.1758	11.5683
ATOH1	0.232256	0.0482852	7.42711	2.9744	0.374508	0.255748	0	0
ATP10A	0.318714	0.124237	0.788658	0.565863	0.844792	1.10095	0.82414	0.715935
ATP10B	0.087115	0.0622562	1.72729	4.91264	0.0423548	0.0125188	11.3484	9.20182
ATP12A	0.342272	0.996253	0.10135	0.0929848	0.446065	0.904061	0.250405	0.527364
ATP1A2	4.29554	4.56825	11.9475	6.83088	32.9846	27.4627	99.4638	236.294
ATP1B2	9.91698	15.2424	85.8233	56.5709	9.84017	7.70796	31.0724	54.8838
ATP2A3	1.68472	1.18894	3.58758	2.84779	2.72229	4.21934	7.7702	10.8257
ATP2B1	25.4731	24.1234	6.86472	14.8013	22.1304	19.0705	17.1576	16.8973
ATP2B3	0.606507	0.609946	1.40009	1.12632	0.0502018	0.0445038	4.11787	1.70263
ATP5D	34.9753	36.7321	115.413	98.6358	53.4682	60.554	42.6576	40.7502
ATP5G2	182.348	184.809	426.225	368.172	309.575	284.216	79.7946	136.952
ATP5L	77.3113	79.2358	197.835	183.444	93.442	109.107	77.4683	117.691
ATP6V0C	117.806	112.793	281.531	194.991	80.965	77.4342	102.021	79.5338
ATP6V0D2	1.42394	1.63395	0.0234669	0.409069	0.101839	0.214343	0.410644	0.815198
ATP6V1B1	2.16961	2.95104	0.556494	0.376204	0.255225	0.0357729	4.40104	9.33236
ATP8B1	1.17431	1.06083	2.3417	5.26526	0.152454	0.134061	10.5694	9.21934
ATRX	14.121	15.0289	4.48394	9.69226	18.4339	18.1049	25.2437	23.7391
AURKC	5.9653	5.19004	1.96296	2.10952	1.84852	2.74201	0.98093	0.68903
AVPI1	3.87421	3.99215	7.69503	10.1192	4.24338	4.67833	23.4886	15.9001
AXIN2	6.87466	6.37046	14.2787	12.2546	27.4256	19.8962	5.28024	4.81011
B2M	324.114	264.029	613.082	688.043	81.5236	95.2309	1452.07	2203.06
B3GNT3	0.286605	0.215165	1.35375	3.48505	0.312462	0.245672	9.99574	7.12926
B3GNT8	0.935146	1.19639	2.43421	2.56828	0.985598	0.594951	2.54646	1.5261
B3GNT9	3.76421	3.82957	13.7812	10.3873	4.74055	4.42415	8.80969	12.9499
BAALC	8.90618	7.48954	18.9724	14.6652	0.629714	0.572287	7.51137	7.02421
BACE2	1.5573	1.41546	4.96873	3.68539	2.51622	2.28841	9.59484	6.81121
BAIAP2L2	1.0936	1.17968	4.37274	5.83756	2.16299	1.69236	0.219915	0.0456086
BAIAP3	4.1382	5.38872	10.6895	8.99744	1.06575	1.09925	0.364667	0.695683
BANK1	0.40128	0.498221	0.0715554	0.172764	0.154678	0.173811	0.418877	0.743072
BARHL1	1.26976	0.0733273	11.0403	5.4478	0.130056	0	0	0
BARHL2	2.63343	0.644095	14.861	7.03361	0	0	0.0763573	0.219869
BCAM	27.6267	25.7298	65.2059	57.6029	24.9771	27.3408	36.342	32.8822
BCAS1	0.134747	0.0764005	0.606241	0.912742	0.0958511	0.0942851	15.1881	20.4768
BCKDHA	22.3186	25.7149	60.3926	45.6999	17.7049	17.5386	33.3574	27.2162
BCL3	2.17101	2.1815	23.2947	12.9748	1.12514	0.729526	28.7154	13.4363
BCO2	4.18538	6.04097	1.53984	2.08293	0.133411	0.258966	7.59529	9.14796
BDKRB1	1.56855	1.13754	6.5731	5.01131	0.0583034	0.0855273	0.907466	0.205895
BDKRB2	1.45522	1.74219	3.64234	2.82759	0.509467	0.593972	5.27947	2.78553
BDP1	9.09725	9.74775	2.80298	5.10891	8.63584	8.74612	9.8448	7.78846
BET1L	16.8394	17.576	46.9169	33.2964	20.3653	22.7685	19.0802	20.0291
BFSP1	0.985534	7.04548	1.06197	1.65885	5.33784	5.49594	942.535	208.979
BGN	15.2716	10.1307	359.992	191.184	1.99663	2.26528	59.883	84.1876
BHLHE22	0.639989	0.286974	1.70388	1.57785	0.284827	0.309136	3.18529	5.31026
BHLHE40	18.5318	18.4246	73.1	51.0127	0.843285	0.698219	565.184	247.717
BHMT	1.79701	278.598	4.36147	10.217	0.329112	0.511951	0.689415	0.441614
BICC1	2.33611	1.78764	5.48474	5.90909	0.36176	0.414637	8.84759	7.50378
BIRC3	0.573727	0.562773	1.34933	1.85082	0.0888779	0.0366553	7.23944	8.81289
BLM	7.03682	5.25005	0.835178	1.57175	21.6616	20.3241	0.643727	0.805548
BLNK	0.271379	0.0382299	1.37595	1.18248	0.0718881	0.0574984	12.9536	10.2906
BLVRB	33.22	32.1743	73.5775	67.3618	14.6722	16.6938	62.3175	61.978
BMF	12.4188	14.8721	31.4715	26.8568	9.19195	9.34445	3.98024	3.90709
BMS1P4	3.39798	3.76919	1.4759	1.69924	4.23195	3.90501	2.73872	2.21591
BMS1P5	5.43932	5.90216	1.77922	2.25753	5.63769	4.62383	4.64805	3.89383
BMS1P6	3.51436	3.93127	0.747046	0.820386	3.34054	3.0556	3.62828	1.66316
BNC1	8.88415	9.62835	2.60718	4.25241	0.106417	0.0419012	17.036	6.65354
BOK	5.01774	4.94313	12.7556	8.43819	21.5946	25.9662	2.66627	2.86539
BRCA1	5.88557	4.30419	0.994721	1.43325	15.7982	15.7569	2.05026	2.05759
BRCA2	2.21914	1.80739	0.323001	0.534249	5.20126	5.36544	1.05896	0.406828
BRCC3	8.25511	6.63158	2.74308	4.14193	17.188	18.2892	16.9159	16.7268
BRIP1	3.56443	2.894	0.830525	1.22502	9.38429	8.8107	0.494488	0.308908
BRMS1L	10.4355	10.6551	4.52806	5.52602	8.09212	7.62648	11.4736	12.2711
BRWD3	6.89746	7.4346	2.17403	3.66664	6.82632	6.10514	5.21131	4.11171
BTBD8	0.839241	1.00659	0.122882	0.263058	0.642518	0.628999	1.14809	1.72709
BTK	0.593977	0.564851	0.0991755	0.127386	0.527546	0.566917	2.39066	1.11054
BUB1	12.6802	9.28566	4.12513	6.03686	102.372	106.757	1.44125	1.00396
BUB1B	16.9884	12.7787	4.90126	7.76013	62.9071	65.3663	1.23734	0.844815
C10orf10	2.99933	2.66916	13.3076	11.6816	0.834029	0.735059	88.051	52.9996
C10orf107	0.381798	0.158749	1.50193	1.51131	0.0305576	0	2.72436	2.7792
C10orf12	4.82827	4.33756	1.53467	1.99914	3.0549	2.75889	2.5633	1.5646
C11orf24	16.9816	18.2818	42.884	32.9017	19.3015	20.87	11.5142	7.44857
C11orf68	13.7093	13.7589	30.5107	25.7944	16.9312	17.3518	11.0236	12.6913
C11orf72	16.1521	15.3128	4.70189	4.90014	13.5783	10.754	4.17291	4.55608
C11orf84	28.2782	23.8563	60.0751	44.261	48.4819	54.7845	3.25414	2.40105
C11orf87	0.35655	0.167146	0.958136	0.756962	0.44655	0.273532	0.12916	0.62232
C11orf96	3.34671	5.44032	11.7919	6.46629	1.84801	0.889925	32.7932	10.7988
C12orf57	82.0687	96.9595	219.28	175.796	75.6885	77.9663	111.424	124.544
C15orf26	0.0583983	0.091056	0.444636	1.01984	0.0231863	0.0227154	0.157846	0.152323
C15orf48	0.440485	0.327054	1.27764	2.12459	0	0.0500185	6.93119	4.34534
C16orf13	27.9258	29.7272	70.9869	58.7732	42.7915	44.8017	16.9096	15.2799
C16orf58	26.4573	30.6464	73.071	57.7793	21.6613	21.6589	14.2617	15.6391
C16orf59	8.23742	7.043	3.96004	3.30587	25.9389	25.3969	0.35857	0.292899
C17orf104	1.21768	1.27507	0.499921	0.646291	2.02596	2.34515	0.242533	0.211129
C17orf53	3.43552	2.56035	1.41324	1.18534	8.09181	8.59107	0.428115	0.227022
C18orf54	4.96441	4.56135	1.30386	2.11265	11.6906	10.2497	0.451808	1.23767
C19orf38	0.723113	0.516768	2.69549	1.8416	0.291176	0.106556	0.114129	0.378609
C1QL1	4.91089	4.46267	13.7962	8.73795	2.06321	2.09264	5.70823	7.84374
C1QL2	0.412422	0.203071	1.12934	1.66791	0.342486	0.521009	0.769011	1.43341
C1QL4	1.9368	1.09611	11.251	5.48691	0.373438	0.249907	0.0417628	0.206365
C1QTNF1	1.10069	0.955893	2.71629	2.25329	0.467128	0.57206	42.9782	19.3955
C1QTNF5	3.89881	4.37968	18.0803	18.9541	0.386357	0.648025	41.212	57.7353
C1R	15.6284	11.4716	77.6441	58.4277	4.76262	6.66122	317.466	263.34
C1S	13.8279	12.0308	30.3024	30.9199	4.83724	6.38392	275.139	281.746
C1orf111	0.949568	1.45913	0.209561	0.288396	0.0662681	0.0323655	0.455648	0.109461
C1orf112	4.94667	3.8367	1.27153	1.58006	7.76403	7.87076	2.61988	1.59986
C1orf115	2.72112	2.25683	7.40197	10.0601	5.82116	6.23623	7.62803	10.3029
C1orf116	0.16643	0.252936	2.9157	2.19116	0.229929	0.348339	17.491	13.1218
C1orf194	1.51539	2.20531	3.55754	5.55746	0	0	0	0
C1orf198	17.1433	15.6263	42.8398	30.2986	20.7521	19.3651	16.594	17.4728
C1orf204	0.279026	0.199404	0.796673	0.709029	0.0685348	0.0269329	2.68079	2.68049
C1orf228	2.13565	2.9787	1.16637	0.91273	0.214261	0.105009	0.172082	0.582561
C1orf95	0.18169	0.238857	0.834085	0.485274	0.436449	0.262104	0.456966	0.540267
C21orf58	5.54994	5.21802	2.68777	2.55434	10.3428	8.76591	0.542466	0.679375
C22orf46	7.17377	6.81958	2.40908	2.32759	5.81746	5.8953	5.52792	6.70248
C2CD4A	0.222535	0.0899584	0.721668	0.734069	0	0.0190328	6.84156	0.121637
C2CD4B	0.233423	0.0606598	1.18483	1.29086	0.023169	0.0680956	0.315451	0.195696
C2orf40	0.967528	0.862053	2.36784	3.37929	1.53529	0.992815	17.1137	33.7368
C2orf48	1.17916	1.00509	0.119706	0.247107	1.47219	1.2797	0.218141	0.0697757
C3	2.23649	1.89365	40.3829	35.317	0.602406	0.861611	97.8552	169.131
C3orf14	5.0256	4.93068	1.93387	2.86542	6.91409	6.94187	4.07317	6.72017
C4B_2	0.0153471	0.0319061	0.447927	0.241213	0.0418653	0.047115	14.7528	16.7026
C5AR1	0.299896	0.214319	0.85626	0.916516	0.353972	0.159341	17.4247	2.85151
C5orf34	3.26795	2.66394	0.807563	1.58194	7.89334	7.71546	0.820226	0.838903
C5orf42	5.67317	5.79862	2.10051	3.20906	2.88287	2.07948	6.55862	5.76269
C5orf49	0.716591	0.649386	2.30832	2.73815	0.375793	0.283937	1.01982	0.951564
C5orf58	0.248415	0.123568	2.77704	1.6392	0.512285	2.07055	0.223617	1.02448
C5orf63	0.887979	1.1276	0.140884	0.205947	0.0228112	0.0408699	2.23593	3.27635
C6	0.0455487	0.0236672	0.44806	0.291728	0.00889053	0	1.39124	1.28089
C6orf132	0.772464	0.694626	1.61039	1.5774	5.17276	6.58568	14.112	6.48815
C6orf163	0.836706	1.13445	0.230817	0.338825	1.5407	0.881321	0.524809	0.780168
C6orf222	0.034045	0.0235928	1.02245	0.739878	0.0532372	0.0261893	0.0270708	0
C6orf48	196.545	206.739	481.602	436.454	129.046	131.352	174.592	245.373
C7	0.441747	0.39359	2.5092	3.33068	0.435534	0.185993	15.4041	19.5376
C9orf171	1.40762	0.650305	2.41472	3.06516	0.805058	0.505963	0.0382265	0.483624
C9orf24	0.591286	0.403118	7.48376	10.437	0.188857	0.362311	0.5175	0.87056
C9orf64	3.07182	3.9822	1.00812	0.69882	0.943739	2.08605	8.6976	9.4774
CA2	12.9254	10.0768	20.572	30.8298	10.5949	8.40526	42.1018	58.4391
CA7	0.0593911	0.0926051	0.602947	0.898916	0.306688	0.323534	0	0.0664358
CA9	0.207568	0.400704	4.17676	3.2106	0.541781	0.461495	1.10836	1.17193
CABP1	2.71497	2.6765	1.01441	0.72032	0.940161	0.918935	1.80054	3.89089
CABP7	1.83415	1.26018	6.88913	3.88141	0.520454	0.12236	1.19723	1.33418
CACNA1G	1.65449	1.65447	6.95618	4.69045	2.39427	2.15397	0.528418	0.580559
CACNB4	1.82301	2.66483	0.798608	1.09593	0.635464	0.885345	3.31269	2.3388
CACNG3	0.304583	0.299945	0.711989	0.877185	0.0125846	0	0.924852	1.2033
CACNG6	0.559782	1.20897	3.34576	3.21421	0.692486	1.14458	0	0.0810569
CACNG8	3.25955	4.09027	2.10683	1.44151	0.80213	1.01318	0.245691	0.348554
CADM2	6.04301	7.17926	1.55502	1.81042	0.678819	0.780965	13.2698	14.8582
CADM3	15.2611	19.502	42.6738	27.4933	2.11333	1.56571	14.2101	14.8956
CALHM2	1.93618	2.22693	6.73004	5.74898	1.47277	1.38127	7.21871	5.69666
CALN1	0.224936	0.184356	0.735553	0.745347	0.991726	1.8586	0.355363	0.30134
CALY	6.56987	6.02896	21.2984	18.8832	0.374057	0.0404969	0.943247	0.571597
CAPN14	0.287966	0.402951	0.0140547	0.141841	0.138522	0.0681481	5.45598	0.854175
CAPRIN2	11.3659	15.6493	4.47782	6.40098	20.4718	24.559	30.3191	14.0492
CAPZB	71.5619	65.5916	152.594	126.556	156.427	171.735	95.8039	101.571
CARD9	0.813943	1.08472	0.473756	0.194384	0.115169	0.113057	1.20125	0.443611
CARF	4.54296	5.09472	1.19276	2.0461	2.7768	1.86082	3.95849	4.50133
CASC10	14.2239	12.6633	5.03913	3.70901	12.4327	9.41939	2.94335	0.969312
CASC5	5.06801	4.02719	0.845119	1.89744	7.81335	7.02969	0.770071	0.398868
CASP1	0.17126	0.17893	1.74509	4.59093	0.156752	0	12.9159	12.9724
CASP4	0.717784	0.186519	6.10284	5.39018	0	0.0560615	69.5364	43.5736
CASP8AP2	6.69044	6.11913	2.35617	3.90765	14.9313	15.661	7.89267	7.4585
CAT	3.66907	3.49611	4.75296	12.1698	0	0.014772	28.3216	26.2972
CBLC	1.3382	2.01014	8.71587	11.7553	3.42209	4.63066	5.06095	2.62498
CBLN1	4.52657	4.4999	20.4918	12.5267	9.09636	1.63728	0.303222	0.514326
CBX6	7.27249	8.60337	20.5233	14.153	6.78107	6.50655	14.8408	13.5915
CCDC102A	3.99664	4.00473	10.5088	7.54545	4.5727	3.42106	2.61374	2.86834
CCDC144B	0.679733	0.731104	0.107821	0.153877	0.649545	0.473718	3.75842	2.31953
CCDC144CP	0.52096	0.614427	0.0635658	0.0816468	0.148658	0.0924041	0.391084	0.327557
CCDC15	1.99763	2.0765	0.385752	0.89742	3.00364	2.55479	0.709034	0.896277
CCDC150	4.23613	3.58971	0.409009	0.817508	7.12918	7.40359	0.21424	0.12151
CCDC154	0.604707	0.649535	0.153471	0.0938694	0.254087	0.155917	0.214659	0.252312
CCDC170	0.126256	0.123039	0.340459	0.670651	0.110725	0.0423997	0.385584	0.66608
CCDC18	2.46139	2.12895	0.548102	0.772196	9.02481	8.87209	0.950008	0.617493
CCDC37	0.297922	0.331806	0.81012	0.96623	0.117473	0.0988336	0	0.094154
CCDC60	0.231851	0.296622	0.882641	1.03819	0.112182	0.0275508	0.2236	1.00152
CCDC7	1.24246	0.951774	0.28707	0.476153	0.475537	0.441039	1.83462	1.56062
CCDC80	12.3193	14.4345	47.1025	31.1331	2.67735	2.65617	15.6731	20.8902
CCDC88A	14.2827	14.9015	4.4514	6.35741	29.0653	30.688	9.88726	8.5389
CCDC88B	3.13581	3.61296	1.36956	1.31588	2.04809	2.21217	1.09363	1.14
CCHE1	5.1423	6.07013	1.54841	2.37445	0.0822054	0.161527	3.81359	8.50469
CCK	0.661913	0.688047	4.01258	5.2228	0.364546	0.588717	3.63284	2.85515
CCKAR	0.0270884	0.309737	2.02809	1.41918	0.0644116	0	1.12754	0.573719
CCKBR	4.35123	3.70257	1.00159	2.52115	23.0415	33.1427	0.646665	0.298069
CCL2	96.2716	47.781	226.507	208.582	4.98212	6.65196	88.2038	53
CCNB1IP1	44.9234	51.6737	108.987	93.8626	99.3321	99.0318	31.6275	30.5075
CCNO	0.411745	0.412511	3.01105	2.40462	0.34818	0.151497	0.374425	0.213206
CCP110	11.944	11.697	3.50645	5.84471	7.07283	6.29814	11.711	11.2841
CCSER2	11.1855	11.2961	4.14045	7.04202	6.54334	5.79711	21.3982	21.3412
CD177	1.23055	1.38229	0.176303	0.207965	0.0468977	6.017	10.294	7.1653
CD1D	0.268709	0.128021	0.710386	0.508366	0.568932	0.473656	1.85841	0.611047
CD248	13.5117	13.9744	71.6936	43.0714	1.57772	1.81293	8.57988	8.89074
CD300E	0.880778	1.24164	0.137797	0.266893	0.0849545	0.102141	2.55879	0.114268
CD302	2.25578	2.26211	4.18932	7.42821	1.37201	1.28964	41.6445	32.8237
CD40	4.7651	4.58782	1.19264	1.60273	1.96848	4.3552	12.8502	12.9304
CD55	6.3932	6.83346	15.2193	21.6292	11.3694	12.7822	270.978	56.8651
CD68	5.85453	5.12866	40.1186	33.3933	0.726842	0.792914	50.2533	18.994
CD81	83.3705	75.2284	232.446	165.785	150.261	152.448	241.971	256.905
CD8B	0.260544	0.171398	1.73268	3.99337	0.311242	0.368541	0.796657	0.0609508
CD9	32.0137	26.1949	96.1173	100.692	121.249	97.8846	287.198	309.206
CD99	134.467	124.334	369.81	274.165	95.6481	116.672	175.146	125.285
CD99P1	2.96942	3.40323	8.05557	7.55927	5.30559	5.31371	4.14266	2.30808
CDC42EP1	9.90027	7.80342	34.1075	23.5764	4.48124	4.52606	9.54985	6.71254
CDC42EP5	16.4646	15.1795	89.8481	73.559	0.284399	0.368845	3.15625	1.28563
CDC45	8.70638	6.01504	3.69906	2.91672	26.8384	26.6103	1.36378	0.48422
CDC6	13.8097	11.0074	3.60477	4.09311	64.0101	66.1449	1.90718	0.667669
CDC7	11.8401	11.2607	4.31347	6.65126	43.6415	39.6259	4.94884	2.89937
CDCA2	3.98885	2.91428	1.27267	1.44626	23.4896	25.0831	0.603581	0.261304
CDH16	0.0162896	0.0338679	0.314356	0.59365	0	0	0.156713	0
CDH17	0.252269	0.464861	20.127	36.5442	0.0627648	0.0441077	0	0.0625945
CDHR2	0.410619	0.467481	1.54592	1.81026	0.068703	0.0525933	0.721804	1.59154
CDHR5	0.147159	0.477548	4.80438	11.3344	0.0383681	0.0342793	0.825128	0.308321
CDK2AP2	16.2689	17.2824	45.9736	31.033	18.1353	17.37	13.2082	11.9475
CDKL1	2.73572	3.16062	1.03749	1.59135	2.0501	1.02976	3.14538	3.47478
CDKN2A	0.50691	1.08745	3.49291	2.84069	0.296378	0.331359	0.80484	0.416534
CDR1	9.72079	14.6251	27.3606	29.0165	2.39494	1.57093	8.27393	16.1318
CDX1	0.17875	0.398159	5.99478	11.8918	1.21275	0.416209	0	0
CDX2	0.44775	0.232714	16.5247	20.7211	2.09911	0.475773	0	0
CEACAM5	0.0960203	0.0630954	5.4467	46.1065	0	0	31.4013	25.4378
CEACAM6	0.367669	0.173721	8.27089	27.59	0	0.0128993	52.4617	54.9213
CEBPA	3.84586	2.83099	7.81267	9.53147	1.14074	1.0318	2.95433	2.55811
CEBPD	10.7388	8.14365	87.6797	62.8681	0.581167	0.837223	228.239	55.337
CENPBD1	6.37335	6.55202	2.72556	2.01029	5.35772	5.5384	5.71801	4.89093
CENPE	5.48744	4.46713	1.46423	2.66503	23.5076	22.9018	0.903408	0.434143
CENPF	19.9601	15.1575	3.60904	5.91014	65.2399	61.5156	1.47925	1.39877
CENPI	3.53209	2.22411	0.905046	0.850115	11.2204	10.4348	0.139007	0.205445
CENPK	13.6645	9.07691	3.6602	4.71539	35.3697	32.8692	0.90569	0.355377
CENPU	9.95211	6.82839	3.27152	4.1407	74.3833	77.1799	5.40464	3.58505
CEP128	2.57242	1.64553	0.454377	0.778894	4.42045	4.69139	2.7919	2.18225
CEP135	3.78987	3.0356	0.652881	1.00395	8.3388	7.1558	2.47257	2.18757
CEP152	2.84023	2.40019	0.70517	1.36459	8.72969	8.44889	2.15403	1.49561
CEP162	4.41761	3.97928	1.3706	2.47684	6.92763	7.19309	4.30166	3.98563
CEP19	8.47947	7.85574	3.6885	4.41094	1.61074	1.2559	3.84191	3.88138
CEP290	9.11737	10.6009	3.20251	5.50306	6.58004	5.97604	6.06738	6.77681
CEP295	5.28666	5.2456	1.56362	2.62506	5.2923	4.75618	3.95759	3.75387
CEP350	7.34502	7.55641	2.67182	4.33906	8.52474	8.47536	13.3003	11.1418
CEP55	8.18537	6.13317	2.57697	3.04626	19.2442	19.1646	1.72621	1.51229
CEP72	3.93312	3.71159	2.04701	1.30831	6.01539	6.48297	1.32911	1.6105
CEP78	9.32439	6.73516	2.64795	4.24512	23.6253	21.9807	3.803	3.99107
CEP97	5.0797	5.99217	1.96854	3.30266	5.10679	4.407	2.7336	3.05196
CER1	0.679466	1.41259	0.152157	0.32573	50.3986	119.592	0	0
CFAP45	0.402673	0.418572	2.58685	4.83456	0.199143	0.273403	0.810787	0.298476
CFAP47	0.233087	0.128358	0.386031	0.973744	0.0452723	0.033309	0.196922	0.225171
CFAP52	0.246509	0.186358	1.1385	2.06116	0.053069	0.0173577	0.566208	0.422033
CFB	0.545591	0.653062	18.0009	16.5729	0.181785	0.127596	141.555	191.085
CFH	0.316665	0.0637119	2.25674	4.12007	0.0195506	0	162.285	152.379
CFI	5.5257	7.10537	22.9837	30.8079	0	0	91.614	85.251
CFTR	0.689768	0.534236	0.901042	2.06274	1.1007	1.70657	2.8404	2.19918
CH25H	0.102269	0.106307	0.951699	0.595327	0.842768	2.2346	3.53049	4.43689
CHAF1A	16.3386	12.8704	7.62919	5.72145	49.2722	57.8666	5.60953	2.82021
CHCHD10	19.4758	17.2869	51.1805	38.3062	24.3117	26.8941	70.2043	110.807
CHCHD2	84.4837	77.3517	222.713	192.454	184.244	205.229	158.484	200.664
CHCHD5	33.3573	27.2022	74.2546	57.887	27.7547	26.4597	10.293	13.7821
CHD9	11.478	11.206	3.93037	7.13691	8.51886	8.02882	18.4144	18.0433
CHDH	1.81932	1.03478	3.74614	4.14297	5.65452	6.82195	3.99111	1.65747
CHEK1	12.3989	9.32029	3.42521	5.31779	46.2435	46.689	1.71324	1.64627
CHGA	8.39256	8.769	69.4357	140.438	6.17496	12.4743	0.780901	2.02136
CHI3L1	9.44045	5.25069	33.0453	18.3277	1.49317	0.513525	907.283	342.742
CHL1	8.02207	9.50046	2.82831	3.59906	0.065803	0.00432147	59.9731	46.7423
CHML	11.5073	10.893	3.35043	5.76694	19.6277	21.9557	3.9247	3.92977
CHORDC1	18.0559	17.2626	5.19648	9.3591	20.2668	21.5466	11.0836	10.2536
CHP2	0.386211	0.229405	3.12725	6.48766	0.159137	0.45472	1.35809	5.33647
CHRDL2	0.0721876	0.325189	19.4171	8.93392	0.291973	0.294282	3.01049	2.42216
CHST13	0.0506841	0.10537	2.63699	3.00942	1.82508	2.28134	0	0.065761
CHST8	2.13712	1.31968	8.59361	3.57008	3.21654	5.04871	0.0501909	0.0218679
CIDEC	0.0402347	0.209267	7.0853	7.57446	0	0	0.505007	0.182728
CILP	0.347744	0.664331	4.92562	2.4729	0.0293442	0.0216631	1.51968	6.1817
CILP2	0.81251	0.917579	9.29222	5.74579	1.935	2.13568	0.343827	0.404499
CISH	2.45681	1.9862	9.80693	6.74924	0.902253	1.04024	5.94533	2.88723
CITED4	4.23347	2.79343	11.6319	7.28597	3.85507	2.90648	20.3423	14.4407
CKAP2L	4.7113	3.57077	1.49721	2.49321	12.3551	11.2315	1.00073	0.595976
CKAP4	69.4627	63.1024	154.175	111.276	70.1311	72.1487	47.3483	34.1248
CLCNKB	0.548927	0.591734	1.31359	1.45328	1.771	1.62831	0.145022	0.675248
CLDN11	7.55183	5.10643	21.0215	17.102	21.5142	17.4703	5.57491	8.66455
CLDN2	0.503963	0.806655	9.48675	19.5871	0.0346836	0	1.90512	9.50618
CLDN3	4.30059	4.19828	14.4738	16.6751	7.65695	8.53928	2.45989	2.74746
CLDN5	1.28277	1.30564	8.98765	12.0733	0.381197	0.394438	10.2052	4.41719
CLDN7	9.54079	7.52887	18.0809	24.8965	11.5663	23.9148	29.4737	24.8256
CLEC11A	11.611	12.5536	26.9774	23.0464	5.3821	3.39928	5.39983	5.22281
CLEC18A	0.258912	0.434758	0.0720285	0.0463714	0.251002	0.0770138	0	0.703691
CLEC19A	1.22447	1.76375	0.266369	0.631322	0.398734	0.0945563	5.75779	24.2062
CLEC1A	0.165763	0.206415	0.436781	0.564577	0.114985	0.0502192	1.54207	1.51923
CLEC1B	2.13449	1.6147	0.0758045	0.278198	0	0	0	0
CLEC2B	0.218365	0.0680959	1.49634	1.1186	0	0.0338176	36.7283	19.9336
CLEC2D	1.77513	1.78576	0.613989	0.939044	1.50819	1.36615	3.20957	2.6068
CLEC4G	0.178642	0.0742731	1.31487	0.707163	0.142668	0.0279031	3.2967	0.597745
CLIC5	0.237113	0.127983	1.05922	2.24694	0.205055	0.286605	6.29492	5.7597
CLIC6	3.98931	2.73365	6.57537	10.9755	0.618484	0.437119	18.2715	17.53
CLIP3	33.2993	43.5577	123.81	77.4999	9.08301	8.3952	23.2685	22.2596
CLSPN	4.51684	3.30625	0.743355	0.901808	12.4177	12.0617	0.537057	0.54374
CNKSR2	5.79152	6.07152	2.15438	2.57898	6.38436	7.34138	2.19027	3.89108
CNN1	11.3184	10.9207	45.376	26.1515	8.13385	11.1724	36.7402	63.6415
CNN2	53.4461	51.8117	170.916	115.145	124.612	144.622	47.0645	27.6065
CNNM1	2.2352	2.24384	1.00733	0.599908	0.450179	0.624998	1.98565	1.3782
CNR1	11.9448	16.7274	6.71263	6.55423	0.604282	0.661318	0.988665	1.50546
CNTN2	4.19308	2.3886	43.7732	18.1331	0.371684	0.547246	1.13133	2.21973
CNTN3	1.21677	0.913472	2.88436	4.19078	0.158163	0.0843474	3.02524	4.28871
CNTN5	2.2166	1.54879	0.446312	0.954663	0.0497854	0.0357958	0.272368	0.2767
CNTN6	1.87201	1.81877	0.438221	1.09894	0.0540068	0.123981	0.488914	0.695306
CNTRL	4.17087	4.56039	1.6399	2.56999	6.9255	7.29495	4.0262	3.67985
COBL	1.37644	1.8866	3.04479	3.72698	13.1511	15.9666	7.7334	9.41091
COBLL1	7.66352	6.35793	1.91264	4.94523	0.875172	0.960407	14.7879	15.8483
COCH	2.90959	1.53858	1.03653	0.792763	7.55484	7.02216	1.50022	3.59774
COL12A1	1.2818	0.883038	11.0466	10.8528	3.77103	2.52161	63.1201	50.9344
COL15A1	5.49184	6.09191	49.2704	30.2878	0.341232	0.123796	8.89525	9.75309
COL16A1	4.47727	5.50587	35.6586	23.1141	2.50203	2.73834	9.51424	10.6462
COL17A1	0.726561	0.963326	1.59937	2.25282	0.531493	0.506336	185.462	94.905
COL1A1	186.969	208.504	1739.25	767.277	43.7187	38.1521	16.5451	16.8855
COL5A1	63.1771	71.6219	221.807	117.728	9.40123	8.30523	3.50894	3.55691
COL5A2	46.8108	47.6121	141.301	113.875	11.3999	18.9288	9.86685	6.96012
COL5A3	0.758653	0.851415	2.85405	1.23499	0.690145	0.705501	2.3556	2.03265
COL6A1	126.52	144.455	378.81	249.243	41.3585	55.7717	44.181	37.8934
COL6A2	136.102	143.832	426.487	297.841	47.6066	67.8896	91.5608	65.5464
COL6A3	18.0795	26.9205	79.0579	41.6526	1.03428	0.999727	35.846	24.5431
COL8A1	2.33562	1.28257	5.13934	6.30533	0.766983	1.27241	27.5928	16.3154
COL8A2	3.03646	2.65538	16.5955	14.7839	0.59037	0.817701	17.7542	29.2827
COL9A3	5.93573	6.93678	29.2823	24.371	26.1319	28.6562	32.7993	37.1709
COLEC10	1.06838	0.943976	0.338936	0.342057	0.148142	0.0829833	0.261425	0.238066
COLEC11	4.15147	3.78134	1.32279	1.03178	0.671772	0.165749	0.770148	3.00628
COMP	0.142551	0.166702	1.80894	1.05801	0.0280201	0.013763	6.81356	5.52625
COPZ2	3.78062	2.08053	10.865	7.12013	0.135576	0.13196	13.8685	24.3547
COX6B1	177.662	185.321	395.321	334.432	263.466	275.268	191.005	263.336
COX7A2L	99.1646	116.833	266.791	228.855	105.481	118.085	89.984	119.89
CPA2	0.42686	0.332785	2.52782	1.4909	0.511288	0.444559	0.406436	0.254011
CPA4	0.751263	1.05186	7.35429	4.73023	0.137591	0.0591182	1.11176	1.18905
CPNE8	6.00356	6.91837	2.52905	3.76691	3.16719	2.76504	11.4866	8.92487
CPS1	6.24318	5.53132	9.50693	14.6047	6.05763	5.64815	2.52797	3.92604
CPXM2	1.8214	2.83997	7.82957	9.38339	2.72366	3.22266	28.7048	61.5345
CRABP1	213.284	154.455	498.114	349.505	187.267	181.759	39.5827	198.366
CRAT	14.7975	14.863	41.949	30.8942	6.5473	5.821	19.3656	16.0909
CRB1	3.86655	5.09999	0.981269	0.813202	0	0.00965728	4.47702	7.21752
CREB3L1	13.2683	14.5234	44.0404	26.6329	5.27058	4.30425	4.16528	2.71582
CREB3L3	0.431734	0.345755	4.36276	8.93284	0.365763	0.20545	0	0
CRELD1	13.9149	14.3821	35.4958	28.9517	8.16642	7.14111	11.5297	15.735
CRHBP	11.0521	14.2905	0.590844	1.68329	0.639532	0.741297	0.58548	1.91467
CRIP2	25.8267	27.4328	99.3566	67.1746	5.20827	5.13542	23.2934	20.1841
CRIPAK	3.02525	2.84988	0.767792	0.693413	2.84116	3.02902	1.97392	1.80518
CRISPLD2	8.59092	9.91813	36.8221	27.3561	0.691816	1.12332	69.3041	42.3328
CRLF1	2.00206	1.37873	11.6231	5.5358	1.2078	1.06795	6.53382	8.11409
CROCCP3	2.8794	2.88821	1.26064	1.13852	1.96004	1.2867	1.35099	1.1554
CROT	7.21997	6.51848	2.35424	4.29958	4.88705	4.39056	20.4587	26.5721
CRX	0.629994	0.80148	1.59889	1.57639	0.227525	0.0650199	10.2806	35.1657
CRYAA	0	33.4428	1.51208	1.78364	0	0	34.7891	12.6589
CRYBA1	0.81803	430.124	3.97923	10.5555	0.168125	0.108746	1016.84	398.027
CRYBA2	0.327859	50.8178	0.312034	1.33598	0.0682343	0	688.6	225.479
CRYBA4	0.987288	486.178	9.27104	10.8047	4.1036	2.67335	1856.07	562.827
CRYBB1	1.44955	672.199	16.2013	24.6003	6.75325	7.45516	910.462	208.281
CRYBB2	0.571592	264.401	8.43203	10.1484	0.294564	0.228442	6120.62	2394.34
CRYBB3	0.121285	251.77	6.31023	13.5556	0	0.0962693	71.1849	21.5623
CRYGC	0.563169	140.204	2.38216	2.62265	0	0	6.93695	0.306334
CRYGD	4.20657	110.884	3.32368	3.69618	3.42772	1.21163	376.652	40.1724
CRYGS	0.814216	73.308	2.54331	5.76055	0.717256	0.298665	2774.33	988.511
CRYL1	7.93161	9.75257	35.443	41.3206	0.83445	1.3219	44.8228	42.4951
CSF3	0.031448	0.032692	0.51574	0.806588	0	0.0244962	19.177	0.464838
CSMD3	0.615125	0.571209	0.217206	0.312077	0.0802768	0.0692099	0.0547405	0.0581456
CSNK2B	92.5086	91.5462	234.503	184.19	117.023	129.377	57.9458	74.374
CSPG4	2.00276	1.90147	5.9573	3.69952	2.00446	1.70541	4.28331	3.57456
CSRNP1	5.22313	5.06647	16.5275	12.412	4.44869	4.61267	27.9158	8.22649
CSRNP3	9.36727	10.4786	2.73113	4.14236	0.900314	0.800011	2.79871	3.46944
CSRP1	21.1203	23.7271	101.543	62.289	4.71112	5.18921	76.4214	99.9249
CST1	7.32697	4.85349	7.83927	31.4451	395.673	409.719	0	0.0851669
CT55	0.839726	0.624106	0.129858	0.279386	0.0379076	0.0929611	0	0.0177444
CTB-12O2.1	2.39093	2.07111	6.06806	8.35082	0.185733	0	0.686138	6.4394
CTDSP1	13.6508	14.0468	30.379	26.0959	16.3639	14.885	26.4738	31.963
CTGF	33.8378	22.9496	195.235	130.155	32.8734	32.938	119.966	91.8971
CTGLF12P	0.827919	1.1403	0.288917	0.385557	0.163144	0.22422	0.65183	0.388906
CTSE	0.237467	0.164564	1.07982	1.74201	0.48709	0.287285	0.216725	0.0392287
CTSF	4.049	3.42689	0.336923	0.901581	1.92075	2.09057	43.9485	45.7437
CTSK	3.51546	3.60242	16.1989	17.9387	9.62556	13.56	119.706	96.0146
CTSO	3.64082	3.37254	5.81239	9.75942	1.1166	0.973246	30.5147	38.7366
CTSS	0.246599	0.177582	1.22472	1.38661	0.00834139	0.0236785	27.7152	18.0587
CTSV	9.89832	11.0189	1.64163	4.68569	36.1323	43.2543	32.6924	33.7621
CUL7	18.1677	18.4135	42.2574	31.7188	9.16749	9.31925	4.78201	5.90885
CUX2	2.37164	2.67228	7.28265	4.69324	2.11827	2.14685	0.245468	0.287884
CXCL1	3.48232	2.48459	13.1518	9.89429	0.299471	0.390021	45.9539	9.78443
CXCL12	12.8129	10.5777	37.1577	31.3282	49.1967	43.9181	21.8911	30.3465
CXCL14	35.3377	39.3684	101.463	111.01	3.96792	2.31504	209.506	322.983
CXCL16	1.76907	2.0968	10.3889	13.0414	0.727863	0.422644	18.0473	11.176
CXCL2	0.52063	0.374667	2.99841	2.93743	0.385273	0.596048	11.4875	1.93832
CXCL5	0.771685	0.510461	3.3606	5.77849	14.0204	24.4332	3.75309	0.212341
CXCL6	0.797962	0.629252	3.45679	2.78705	2.53084	3.35715	1.7934	2.24036
CXCL8	0.6135	0.526814	9.1391	9.09903	0	0.0621533	225.022	0.881612
CXXC4	14.8489	19.0789	7.82676	6.55558	2.58039	1.74557	2.84972	3.82366
CXorf23	6.1576	6.79828	2.45901	3.5696	2.72944	2.32682	4.04824	4.67854
CXorf57	9.18435	10.5124	3.84656	5.24575	1.47392	1.44797	0.71146	1.16977
CYB5D1	9.69533	11.2306	4.98155	5.4265	9.09272	8.24124	8.63526	10.4979
CYB5R2	11.8731	15.3345	31.8359	31.7116	26.0115	26.7243	19.7308	13.8146
CYB5R3	41.5964	40.5426	128.043	92.9454	41.0443	38.5972	41.7349	41.4943
CYB5R4	5.84228	4.463	1.69172	2.60202	7.10159	7.4585	14.0704	10.4365
CYBRD1	6.35875	5.7141	14.3128	19.4691	1.65744	1.86714	165.831	224.324
CYP19A1	1.45952	0.823027	0.0242075	0.111058	0.0446785	0.0586363	1.27509	0.498713
CYP1A1	1.76634	2.96198	24.4656	40.4692	0.28795	0.270089	0.104257	0.0610662
CYP26A1	10.4174	14.0896	2.81315	4.87353	57.8677	60.2361	6.10211	10.3741
CYP26B1	3.47163	5.19766	10.7791	8.01925	0.174372	0.0820814	3.19313	2.98419
CYP26C1	4.54573	0.70116	0.669881	0.717021	0.745301	0.273803	0	0.0109299
CYP27A1	6.42319	7.27472	25.0852	27.2337	5.25236	5.26183	25.3801	24.0328
CYP27C1	1.59196	1.80356	0.703649	0.739282	1.96786	1.66243	4.98118	2.71887
CYP2C18	0.0855217	0.0384619	0.564331	1.20579	0.0940797	0.105641	2.50431	0.595819
CYP2J2	0.218019	0.151085	0.799243	1.38194	0.51712	0.939305	1.16878	1.70368
CYP2W1	0.190734	0.317223	0.411462	1.35456	0.0450381	0	0.0737293	0.385659
CYP3A5	0.135951	0.152719	1.63949	2.93288	0.249496	0.225421	1.35664	2.1582
CYP4V2	1.95038	2.36991	0.734583	1.3168	1.08397	0.697721	18.8618	14.2632
CYR61	26.8048	19.6318	112.896	64.6689	30.2463	37.5739	149.426	37.3569
CYS1	0.621223	0.894117	1.73834	1.57631	0.0875246	0.0737313	3.65996	6.65395
CYSLTR2	0.793116	0.377293	1.66285	2.35476	0	0	3.30909	2.34487
CYTL1	2.55872	2.39899	8.59489	9.81303	1.90745	6.17064	16.2047	21.3323
DAB2	8.61998	8.50744	17.2249	21.3471	4.90764	3.62828	26.5055	18.8916
DACT2	2.38723	2.23815	20.953	12.063	1.82641	3.54312	1.78142	2.36454
DACT3	12.814	14.3531	41.4872	27.6784	1.06267	0.869183	7.01739	18.6925
DAP	34.803	31.0812	93.847	66.2231	30.5156	32.5192	51.7786	52.5899
DAPL1	10.6944	6.59669	3.13175	3.69419	0	0.0968374	524.078	605.937
DAW1	0.191299	0.0852222	0.38147	0.795417	0.476637	0.424698	0.575687	0.233627
DBET	0.583453	0.408721	0.112668	0.103368	0.00992842	0	0.0121291	0.00462388
DBF4B	7.63961	7.55902	2.79871	2.2834	14.0208	14.0932	1.14712	1.03898
DCAF12L2	1.10393	0.886715	2.63191	2.37573	0.775171	0.85207	0.104659	0.453624
DCAF17	8.35757	8.34706	3.09874	4.20283	11.6009	10.1838	5.40686	5.14249
DCBLD2	27.898	29.898	12.7391	14.9523	30.2987	27.1636	18.9295	16.893
DCDC2B	0.699031	0.690299	0.133058	0.122075	0.278944	0.136449	0.104068	0.0131249
DCDC5	4.04724	4.96613	0.547079	1.13701	0.109825	0.0405444	17.1804	12.4456
DCLRE1A	6.58645	6.2416	2.35286	3.63333	10.9002	9.61202	5.3574	6.99261
DCP2	6.74665	7.12977	2.14285	3.77787	20.6232	20.7015	5.87829	6.35746
DDC	3.0253	2.27553	9.39347	10.9096	0.538128	0.405213	3.24093	18.77
DDHD1	3.65497	3.65228	1.28964	1.78218	3.12555	3.07986	3.22788	3.68515
DDIAS	4.30639	3.06281	0.650919	1.31938	17.3941	16.5879	1.46403	0.703801
DDIT4L	1.96177	1.07959	3.68186	4.20326	5.24342	7.15002	8.93902	20.6384
DDN	0.532016	0.258861	1.1204	0.764355	0.159302	0.130611	0.037801	0.0988599
DDR2	4.95731	3.96942	8.88034	11.2361	0.180254	0.248277	41.4944	29.7855
DDX12P	1.7954	1.24794	0.521543	0.491088	6.82119	8.95767	0.350577	0.318592
DDX46	17.813	17.2455	6.04575	10.8899	41.8003	46.207	28.1576	19.3095
DDX58	3.37199	1.8212	0.893779	1.58876	2.61694	2.98875	6.04017	6.89117
DEDD2	17.9805	20.7268	54.3484	38.8599	14.2339	15.9244	11.4729	10.2486
DEGS2	0.333248	0.311765	1.18407	1.12514	0	0.0779782	2.49026	2.95932
DENND1C	1.95028	2.25993	6.24799	5.82533	2.58509	3.05856	2.42076	1.87276
DEPDC1B	7.2117	5.76259	2.49741	3.71066	43.8083	43.0506	0.318914	0.447222
DEPDC7	1.7038	1.85158	2.62071	6.6121	6.2338	5.35066	1.33716	2.61422
DES	1.76358	2.54613	24.4682	14.6235	1.97511	1.28792	100.367	166.027
DGAT2	1.92599	1.76628	4.2423	4.70425	4.25522	4.09415	1.74269	1.40481
DGKG	0.283019	1.17826	0.259819	0.238374	0.119641	0.106601	10.4409	19.7102
DGKH	1.78791	1.89191	0.666178	0.990147	1.18709	0.97468	4.29268	3.87135
DHFRL1	4.15466	4.18444	1.21561	1.46613	3.05774	2.83081	4.67439	6.85341
DHRS11	6.00209	6.92566	15.0143	15.6809	14.2695	13.49	4.14594	7.20783
DHRS3	27.3515	31.6118	78.2194	53.7994	15.5232	19.2738	95.5423	69.3698
DICER1	19.7465	18.51	7.19889	11.3767	19.9372	19.3925	21.3135	17.8225
DKK2	1.80917	2.15966	12.0714	17.9783	0.264728	0.170632	8.67492	12.4466
DKKL1	1.83752	1.49892	6.34279	5.11894	0.937262	1.06624	0	0.499352
DLGAP5	12.4428	8.89428	4.24485	6.02488	84.3125	84.6062	1.77987	0.776763
DLK1	406.479	346.597	1569.1	1022.57	10.1119	4.02131	0.0993094	0.656246
DLX1	35.1831	44.2183	14.1326	5.84951	0.160022	0.046989	0.0294076	0.283311
DLX2	17.681	24.7831	9.63305	3.73059	0.135114	0.0294872	0.0645132	0
DLX3	1.95452	2.24006	0.317979	0.777955	0.459264	0.232089	0.715592	1.56117
DLX5	19.8152	30.4531	14.3627	6.79866	0.679468	0.613926	0.356866	0.331665
DLX6	11.886	18.1344	6.44679	3.93382	0.189422	0.20439	0.0817164	0.0354688
DLX6-AS1	10.4714	27.2703	2.98764	1.27915	0.0177003	0.0521073	0.0871597	0.0165599
DMRT3	1.37829	2.50724	7.27899	7.03216	0.0958219	0.0156796	0	0.350776
DMXL2	10.254	10.4467	3.43429	5.42053	5.08811	3.5091	9.92994	9.00406
DNA2	5.94414	4.33738	1.04863	1.71556	27.1735	27.1291	1.02538	0.906346
DNAI2	0.0393364	0.200651	0.538889	0.471939	0.0154836	0.0596927	0	0
DNAJC3-AS1	1.92826	2.52862	0.508205	0.846173	1.54708	1.38365	2.02126	4.1754
DNAJC4	14.8335	16.2843	52.178	45.3193	9.96389	8.67869	13.4495	15.8856
DNALI1	12.1245	14.7491	28.713	31.0546	5.36522	7.01724	2.41182	4.27349
DNM3OS	2.93123	2.97441	5.72392	8.82706	0.0244017	0.00800842	0.32799	0.782444
DNMT3B	17.2292	18.0563	7.91122	6.2878	325.479	434.29	0.38136	0.359042
DOCK3	6.35667	6.85129	3.62276	2.8653	2.5729	2.68977	4.12832	3.45176
DOK3	2.17653	1.97128	0.738699	0.622907	3.64705	3.15552	3.1832	0.932258
DOK5	7.54702	7.34238	16.9821	13.8887	3.76517	3.53048	3.63379	6.62007
DPEP1	1.51452	1.90863	4.57096	3.03454	1.34124	1.76699	0.0543627	0.0515498
DPM3	22.6999	19.7262	47.7032	46.2726	28.253	33.3143	61.9093	62.2945
DPPA2	1.22204	1.16443	0.21538	0.395205	1.19097	1.48329	0	0.0636491
DPPA3	1.88053	2.09781	0.582036	0.587395	1.81106	3.38985	0	0.0524445
DPPA4	15.0253	13.3554	3.38531	4.21258	295.775	326.095	0.0809892	0.00560874
DPT	0.0262719	0.0819276	0.933475	0.795254	0	0	7.14333	5.79223
DPY19L2	1.76808	1.52437	0.422334	0.629646	1.51128	1.45525	1.93216	2.67259
DRC1	0.490428	0.491585	4.8676	7.25952	0.151445	0.0676297	0.211038	0.179926
DRD1	0.30345	0.302288	0.577606	0.986261	0.0791742	0.107076	0.870481	2.3414
DRD4	2.00447	1.97584	5.21882	5.55254	1.18561	0.863272	2.00526	2.33478
DSCC1	6.43958	4.75826	1.52603	1.67106	35.9636	36.3959	1.20028	1.36255
DST	15.1794	16.8643	5.58784	8.29017	13.2951	13.2274	98.4198	60.0135
DTL	10.3085	6.72946	3.19402	3.98971	33.6161	33.5818	0.61768	0.436961
DUOX2	0.554693	0.657995	1.38294	1.64867	0.0711367	0.0200196	1.26649	4.80953
DUSP1	13.4666	13.3578	38.729	29.4096	7.43167	6.71396	403.33	166.382
DUSP19	1.018	1.16448	0.46317	0.533513	0.326866	0.393389	1.21704	2.14902
DUSP6	20.0279	18.5475	7.23407	11.008	17.4111	21.1926	39.1632	17.5904
DUSP9	2.30099	1.51164	6.49384	5.07917	0.767468	0.853392	0.133272	0.0878978
DUX4	1.37336	1.12384	0.23616	0.136075	0.0421254	0.0681944	0.0520316	0.021777
DYNC2H1	3.01964	2.59483	0.796647	1.66616	4.50378	3.9708	5.33734	5.12624
DZIP3	14.5736	14.3529	5.17362	8.40925	21.3449	21.9818	7.57872	14.3928
E2F2	2.69919	2.04587	1.2029	0.832386	3.15659	3.23761	0.750949	0.116432
E2F7	6.39888	4.83816	1.94734	2.25011	11.7304	10.6193	0.343037	0.204369
EBF1	1.33043	0.361607	5.04789	3.83374	0.0627794	0.0182037	3.65245	4.60416
EBF2	0.600982	0.535466	1.74316	1.60927	0.080361	0.0329651	0.391449	0.491871
EBF3	5.1046	2.95995	15.2151	12.3738	0.483237	0.395153	0.815405	1.52129
ECH1	57.0162	56.2038	136.218	120.795	84.1008	91.9442	52.0771	76.0153
ECM1	2.51803	2.14598	8.61984	4.92723	5.01167	3.30661	39.5886	24.3615
EDN1	2.17569	1.42722	3.30211	5.68085	2.49837	2.94434	1.75129	3.64576
EDN3	1.55512	1.33449	4.94334	6.73735	0.346984	0.406284	20.7463	13.5438
EDNRA	4.36473	2.67542	15.9033	20.4425	1.43169	1.44417	6.2262	10.7249
EEF1A2	32.5842	41.8824	105.133	62.2435	5.32924	8.80806	14.7156	19.8924
EEF1D	123.117	131.859	319.401	254.99	190.694	230.3	260.671	223.3
EFCAB1	2.2462	2.06518	3.39105	6.84683	0.0813652	0.0798698	1.26159	1.49328
EFCAB13	0.739966	0.861999	0.190776	0.302007	0.366342	0.311468	1.03756	1.14188
EFCAB2	7.82327	8.95836	3.17811	3.81926	6.97184	7.03402	8.31934	9.01521
EFEMP1	10.1828	9.25741	25.4413	33.894	4.00498	3.68321	375.811	473.416
EFEMP2	18.5624	18.9732	52.939	39.2407	8.53116	7.68391	17.7803	19.4193
EFHC2	1.59059	1.83102	3.03596	7.08588	0.422047	0.465682	1.91844	1.88925
EFNA2	7.95639	10.4187	22.6056	16.3849	8.09549	7.0039	0.180218	0.525332
EFNA3	7.33312	7.91279	18.0315	13.5891	3.77537	2.83565	2.71341	2.54922
EGFEM1P	1.00234	0.835824	0.321481	0.397536	0.40465	0.389684	0.105043	0.304507
EGR1	13.4874	9.31819	93.3617	58.6735	29.2155	22.5071	61.8299	20.2015
EGR2	1.03351	2.02422	5.95876	2.75491	1.1548	0.311579	1.05922	1.65119
EHBP1L1	2.01357	2.4782	6.10175	4.36972	3.8996	3.31412	20.3866	12.7071
EHD2	6.60322	7.13504	42.7541	25.9063	6.37986	4.75277	19.4271	17.864
EHF	0.309663	0.405038	0.275068	1.41425	0.00602935	0.0175886	63.3605	25.6705
EHHADH	2.56081	2.3763	0.822859	1.58666	0.592744	0.185959	5.58104	6.74822
EIF3D	73.4132	79.3652	173.768	152.719	154.162	170.357	101.638	103.424
EIF3E	271.576	280.001	616.48	701.295	401.065	434.608	216.196	313.949
EIF3F	175.303	191.002	532.85	391.14	192.093	217.126	140.24	155.889
ELF3	8.26213	8.05328	18.4693	21.0696	1.81112	2.06545	103.288	78.8532
ELF5	0.744222	0.551431	0.13885	0.110241	0	0.0169445	1.44562	0.703066
ELFN2	0.609358	1.10848	3.15867	1.51486	0.271295	0.263557	0.31321	0.572808
ELK4	4.98029	5.61216	2.45221	2.7376	4.66043	4.25496	9.54114	9.25949
ELN	7.60169	8.58327	68.7451	46.211	1.34119	1.60193	4.6418	5.1561
ELOVL6	16.1724	17.938	5.21179	9.81348	40.2505	42.6375	10.624	10.7372
EMB	4.17828	3.8663	1.12732	2.10265	16.4187	9.8805	10.2107	6.76087
EMCN	0.422476	0.263491	1.61855	2.48303	0	0.00811173	11.7951	18.4773
EMILIN1	8.87867	7.40795	62.3357	39.0197	1.71359	1.35556	13.7916	13.6021
EML5	1.10463	1.04658	0.226324	0.348305	0.438719	0.502774	2.59753	3.13018
EML6	1.48848	1.36202	0.452259	0.341707	0.22828	0.232953	1.55477	1.16748
EMP3	33.1158	30.3696	88.9139	74.9508	17.801	15.5099	47.1868	46.1972
EMX2	5.89337	7.44105	19.3196	18.2967	0.128403	0.12328	12.513	13.5207
EN1	0.203371	0.0906001	0.608313	0.372069	0.0113889	0.0111968	0	0
ENG	2.64917	2.67369	14.8939	8.57237	1.39177	1.34992	26.4839	21.3342
ENPP7P13	0.608076	0.769847	0.108817	0.245055	0.0364571	0.00598019	0.0998382	0.293682
ENTPD1	4.35007	4.92886	1.92817	2.28324	4.63065	4.65201	6.1717	5.70129
ENTPD2	0.416476	0.182279	1.7797	1.48985	0.582952	0.637617	0.409657	1.04342
ENTPD3	2.77212	1.81421	0.43909	0.590419	0.119862	0.129602	3.14747	3.00873
EOMES	1.08351	1.63825	5.62452	6.05835	9.67589	9.65525	0.173763	0.138337
EPB41L4A-AS1	17.862	17.8111	47.2815	44.7433	25.278	27.42	19.2911	17.673
EPCAM	34.3259	29.3861	60.8747	106.343	143.857	219.501	11.1122	13.5879
EPHA4	12.5109	14.5141	5.22424	6.22933	20.0895	14.8874	9.04923	8.93234
EPHA5	2.3161	3.34784	1.09045	0.958908	0.0188462	0.0404248	0.905544	0.797386
EPHA7	15.3734	14.082	5.01955	7.21322	4.60891	3.05401	1.17319	1.86529
EPHA8	0.121508	0.176748	0.96919	0.751849	1.48544	1.83614	0.296316	1.03437
EPHB1	8.37197	9.99765	5.43703	3.37073	2.93046	2.69892	1.52075	1.6129
EPHX2	8.15697	8.79927	25.7947	26.3529	10.205	9.74309	15.2316	30.8246
EPS8L3	0.138518	0.216513	10.8475	20.8507	0.0623385	0.045907	0	0
EPSTI1	2.47337	2.21591	3.46812	6.27758	3.83511	5.23157	2.3877	3.71781
ERBB3	3.16354	2.791	12.413	19.527	12.9322	16.4105	23.2051	18.7714
ERBB4	5.41307	8.4024	2.88975	3.59128	1.1376	2.14033	3.0329	1.36022
ERCC6L	5.94651	4.20413	0.495442	1.16551	14.8937	15.7738	0.381255	0.276394
ERCC6L2	5.75037	6.09713	1.90557	2.75442	5.13497	4.98624	6.10545	6.55879
ERF	15.7168	16.6284	49.1402	36.1742	19.4105	19.5253	9.3681	6.11108
ERG	0.595718	0.498226	3.09592	3.3273	0.132405	0.178042	5.33293	4.2935
ERICH3	0.282397	0.359445	0.0511935	0.114065	0.00896897	0.00441793	0.152581	0.270671
ERVH48-1	8.89235	8.22746	1.77531	2.87825	3.7865	5.34818	0.129663	0.253669
ERVK13-1	2.26254	2.56195	1.25728	1.08464	0.870056	0.608049	1.97585	1.40176
ERVW-1	1.78052	1.34722	0.196922	0.510336	0.199016	0.186471	0.515317	0.297952
ESCO2	2.89648	2.4298	0.499747	0.709933	8.39301	8.40172	0.498095	0.560391
ESM1	1.88154	2.23064	3.0466	6.87654	0	0.0178842	1.6414	0.885175
ESPN	1.08393	1.10169	4.61551	3.71575	1.11182	1.483	2.32399	5.36514
ESRG	22.013	15.8273	0.623836	1.14469	613.992	529.921	0.542793	0.254213
ESRRG	3.07326	3.95686	1.30108	1.30329	1.32692	1.07441	6.35205	7.67454
ETHE1	6.79517	7.93955	24.5318	27.2292	8.24213	10.8568	19.5951	14.3888
ETS2	14.2121	13.1943	34.0707	30.8788	13.2489	16.9133	155.568	66.2006
EVA1B	8.61127	7.92976	40.4378	31.2175	10.2383	9.79479	9.28586	3.73666
EVA1C	0.435031	0.143503	1.18527	0.777039	0.452043	0.479018	21.925	14.1561
EVPL	0.100472	0.215405	0.565764	0.350918	0.0244419	0.0914898	34.2197	17.3165
EVX1	0.538814	0.416482	2.86423	1.0493	1.23409	0.823647	0	0
EXO1	7.54929	5.62806	1.76755	2.48191	17.8005	18.6676	0.739759	0.606404
EXOC3L4	0.0337338	0.140263	0.577899	0.765845	0.19876	0.169259	0.113684	0.0865588
EXOG	5.00887	4.23549	2.18239	2.17234	5.865	5.58771	3.2408	2.3127
EYA1	3.46694	1.62508	0.872364	1.56384	1.33974	0.897251	2.6311	3.48266
EYA2	3.46403	2.45054	11.0504	8.66335	0.491	0.690758	11.9391	14.0462
EYA4	1.50433	0.661256	1.80239	2.97158	0.180746	0.0533927	5.17793	4.43911
EZH2	27.2798	23.978	9.27802	11.8954	53.1858	50.5042	5.8565	1.69148
F10	3.3058	5.12324	11.3646	11.8961	3.36734	2.6433	15.4855	12.3546
F12	1.08415	1.05934	2.9166	1.94379	0.41053	0.386131	0.820763	0.359953
F2	0.493005	0.737608	1.87688	2.21768	1.31284	1.23655	0	0
F5	0.482371	0.427132	0.136026	0.077999	0.0277724	0.0273685	40.4318	50.3236
F7	0.224903	0.436396	2.16897	2.32162	0.656344	0.346809	0.929592	0.746064
FABP1	10.6573	15.3477	238.357	589.877	0.28484	0	0	0.603913
FABP3	9.1373	8.56688	18.5293	19.2943	6.45453	6.40494	12.9306	46.4681
FABP4	0.630258	0.393085	1.51958	3.52209	0	0	51.3052	41.107
FABP6	0.534025	0.553972	10.8131	23.8133	1.96319	3.72068	1.13598	0.9244
FADS6	0.205986	0.194653	1.06933	1.06827	0.633597	0.361797	0.0452155	0.0963354
FAM109B	1.4117	1.03699	3.32008	2.76117	5.91005	6.3427	2.45464	1.84006
FAM111B	4.86642	3.44303	0.824247	1.58657	20.3239	20.5372	1.12828	0.427218
FAM114A1	12.5846	12.4998	35.241	33.8346	4.38871	3.99288	21.1379	23.121
FAM122B	13.8796	13.0806	4.82979	6.41166	23.1128	20.8386	11.7092	11.8637
FAM127A	60.576	67.291	179.101	123.609	39.2167	38.4839	44.895	42.7211
FAM129B	14.7021	13.0463	47.5071	31.0248	19.732	22.6447	70.4911	27.9298
FAM132A	0.810323	1.2387	3.62922	3.16318	0.884851	0.900483	0.507727	0.0364245
FAM133B	9.54749	9.94569	2.82916	4.26537	23.2466	25.4713	8.20566	8.7628
FAM150A	0.455078	0.602058	1.78495	1.73395	0.298844	0.551379	0.0622711	0.172385
FAM163A	1.45146	1.84748	3.43941	3.43142	0.0580737	0.0913446	0.412168	0.346523
FAM169A	7.98338	9.86491	3.5683	5.12118	12.1593	14.1549	23.4142	25.0979
FAM173B	4.60171	4.78379	1.3773	1.63612	4.9566	4.53295	5.03311	6.25317
FAM181A	7.79781	11.7264	4.77427	3.02066	0.025194	0.0472897	0.0156204	0.0355098
FAM183A	1.14494	1.32238	3.71297	5.33192	0.77341	0.633062	1.27301	1.69139
FAM198A	0.235698	0.141844	0.598189	0.5777	2.82503	2.78832	2.11651	2.98816
FAM212A	3.68342	2.88407	7.83075	6.68317	0.772306	1.0921	2.93682	1.40769
FAM216B	0.0129333	0.0403319	0.164121	1.06908	0.0303779	0.00995892	0.0247455	0
FAM222A	7.76482	11.2205	5.74924	3.52706	1.58224	1.28255	3.09765	3.10323
FAM26E	0.39649	0.212317	0.70134	0.95119	0.554564	0.490056	1.95679	2.95393
FAM3B	0.309716	0.361312	4.72256	6.1299	0.865841	1.39328	6.22535	13.5982
FAM43A	3.20146	3.46948	10.6491	6.67734	3.40452	3.08544	2.64865	2.01883
FAM65C	3.01839	3.11454	1.19427	1.25222	0.644767	0.856006	2.0293	1.12109
FAM66C	0.955226	0.924931	0.282283	0.35039	1.19881	0.695305	0.582238	1.15024
FAM71E2	0.33624	0.433399	0.11947	0.0782924	0.0526742	0.0725186	0	0
FAM71F1	0.293218	0.347896	0.0676463	0.0310283	2.06616	1.85323	0.0130384	0.293336
FAM81B	0.176739	0.153098	2.87823	6.58452	0.0701879	0.0229194	0	0.0878396
FAM83H-AS1	2.08767	1.43029	0.722511	0.736528	0.806879	0.695424	2.9188	2.87734
FAM84A	2.3765	3.00169	4.94596	6.40365	0.256882	0.34134	3.44183	9.1403
FAM86EP	1.30216	1.29059	0.565122	0.474518	3.79877	3.40568	1.75296	1.16811
FAM89A	7.7025	7.45998	15.7017	16.9627	2.87832	3.44505	23.2664	13.0554
FAM95C	1.41504	2.181	0.227036	0.132552	5.61923	4.59345	1.07953	1.67997
FAM98C	3.96033	4.19437	8.6762	9.00401	3.13752	2.33731	4.93354	4.2931
FANCB	2.42004	2.04093	0.326397	0.432514	4.15518	3.8761	0.438384	0.256351
FANCD2	10.0347	7.20773	2.82029	3.76084	37.0668	36.2783	1.98576	1.50469
FANCI	16.1741	12.6779	3.15542	5.05338	48.9138	48.2916	4.22299	2.78571
FANCM	1.99902	1.79159	0.660861	0.839163	3.72654	3.45099	2.08466	1.83173
FAP	0.83785	0.598727	6.83216	9.8094	0.0125395	0	4.38995	3.58811
FAR2P1	2.27385	2.63375	0.376876	0.356574	2.47007	2.4528	0.0220647	0.0471573
FAR2P2	9.15634	10.0439	2.38535	3.07252	14.1773	15.9609	2.95852	3.94018
FASTKD1	8.09234	7.55055	2.53717	3.69479	29.2618	27.0037	5.57226	6.47892
FAT2	0.335665	0.415793	0.102938	0.0814151	0.356052	0.325327	4.58267	1.76369
FAT3	5.72334	5.63747	1.94934	1.89	3.97586	4.34978	1.23798	3.17798
FAT4	8.83681	12.4862	2.45223	2.64047	2.38723	1.52663	2.3463	2.37218
FAU	351.341	343.322	1050.66	851.985	487.236	607.578	392.048	382.637
FBLIM1	14.9973	14.8897	34.2589	28.5712	16.5626	20.4037	17.9514	11.8436
FBLN1	109.081	104.417	312.839	213.914	113.422	110.917	169.82	177.369
FBLN2	14.2408	13.2327	48.508	33.445	25.2255	20.4291	13.5148	17.5082
FBLN5	6.36602	8.16027	43.175	20.7945	0.582845	0.776392	39.0087	45.7777
FBN1	5.19111	4.48584	16.9599	13.9151	5.83316	4.97519	68.9579	39.6369
FBP1	1.21312	1.13401	6.48751	11.574	1.64043	1.7363	7.07176	8.52122
FBXL12	10.8368	11.3152	24.3583	20.4524	12.5261	12.55	3.11473	3.07622
FBXO30	11.0985	10.1987	3.90813	4.78444	21.6303	21.3565	9.90554	11.3473
FBXO32	1.29977	0.990271	2.57395	3.06241	0.143537	0.0957528	47.0799	34.2043
FBXO43	0.863883	0.453792	0.147566	0.270765	1.68534	1.26627	0.111238	0.0603824
FBXO6	2.52983	2.56784	7.02487	6.23714	1.0404	0.856995	3.58692	3.75133
FBXW9	6.00712	5.99995	14.9475	11.5852	6.24651	6.38781	2.37505	2.00626
FCAR	0.441282	0.338995	0.0730134	0.156318	0.0150894	0.0148185	2.42296	0.142011
FCGBP	0.375941	0.404031	1.60502	1.64317	0.0742077	0.0877805	9.56065	2.87935
FCGR2A	0.216181	0.262169	1.23519	1.97275	0.0708335	0.0974137	25.62	14.8909
FCGRT	8.60375	8.01858	42.8031	48.4573	7.1584	7.09971	39.8522	37.1598
FEM1C	7.79593	8.31914	2.947	4.79188	7.52076	6.65019	11.9249	12.0413
FENDRR	2.03292	1.83868	0.601565	0.674066	0	0	0.172021	0.0728049
FER	4.77532	4.81216	1.57595	2.51763	2.64546	2.54279	8.40342	7.79109
FEV	0.0956264	0.124252	0.455053	1.19681	0	0	0	0.0796083
FGA	8.95602	14.877	4.1815	6.53723	3.36461	2.63134	0.125604	0
FGB	6.68022	11.403	12.4559	25.4896	2.74583	2.08902	0.0707618	0
FGD4	5.36666	5.09704	1.39627	2.725	8.67893	9.10908	13.2421	12.0723
FGD5	0.809632	0.739143	3.0286	2.34421	4.19542	5.62266	5.28983	2.77443
FGF19	3.64661	1.91683	0.920232	0.627177	6.92458	5.45105	0	0
FGF23	0.0569504	0.103598	0.37941	0.580157	0.357109	0.35111	0.0341243	0.10922
FGF8	5.7573	9.29848	1.90605	2.1087	3.7738	3.66478	0	0
FGF9	1.99173	1.96444	0.564269	0.657904	0.195213	0.106755	0.902955	1.55328
FGFBP2	0.165483	0.129013	1.15497	1.01147	0.0332049	0	22.5421	57.7802
FGFBP3	42.7575	50.7094	22.4873	10.9875	21.8044	16.6545	0.58848	0.958328
FGFR1OP	8.81506	9.05966	3.44629	5.23111	18.1483	17.394	4.83488	5.29857
FGFR3	31.9699	57.8914	16.8468	15.4627	25.1661	22.4665	38.818	18.6091
FGFR4	3.38737	4.13345	8.23247	8.69107	25.5049	28.7006	0.857951	1.4868
FGG	5.86847	10.7172	17.9715	25.9724	0.849691	0.463528	0.444338	0.0306463
FHL2	7.61793	5.04073	18.5951	14.9634	22.8493	23.8894	65.8454	35.5499
FHL3	12.0961	10.7879	49.7907	32.5282	9.81016	8.71511	4.4419	10.1011
FIBCD1	1.38821	1.32851	4.02902	3.40843	1.30592	0.606976	0.715692	0.451585
FIBIN	3.96211	3.73196	8.25868	8.3597	0.0784844	0.121259	28.3822	29.6182
FIGN	9.47525	10.1475	2.39538	3.07027	4.93965	4.45717	2.27894	1.65221
FIGNL1	9.05186	7.32324	3.18924	4.02467	13.1059	10.6695	4.04822	3.27769
FILIP1	5.62086	5.51385	1.36207	2.49897	4.39419	2.69491	14.3542	14.6478
FKBP10	69.8973	71.7554	213.964	151.472	78.1844	83.1186	27.7102	23.556
FKBP11	8.16763	7.62538	20.4121	17.4462	27.0965	23.8547	15.0799	12.085
FKBP9P1	0.530098	0.703087	2.15809	1.54162	0.465067	0.381505	1.90406	3.37253
FKTN	5.60701	5.29771	1.30784	3.14433	4.23046	4.79257	4.39664	3.82768
FLI1	1.44576	0.863111	4.01205	4.5332	0.414501	1.0034	5.72296	4.70971
FLJ12825	1.38291	1.04749	4.12193	3.44473	0.0167545	0.0164867	0.0459833	0.093553
FLT3LG	2.75522	2.06651	6.31111	5.49712	0.750243	0.951307	1.92123	2.11934
FMO1	0.801309	0.988721	2.25997	2.85053	0.189887	0.0517242	25.4368	22.6607
FMOD	14.9743	16.1248	93.2114	70.8956	0.123531	0.119973	100.717	96.1518
FNDC1	0.183138	0.210062	1.32226	0.661703	0.172069	0.203392	0.343649	1.38813
FNDC4	8.10549	8.73757	25.489	19.6042	8.58914	7.44312	4.69253	3.71247
FNIP2	11.9551	11.0985	4.40087	6.45351	3.82622	3.71861	9.90439	8.88531
FOLR1	1.72921	1.60499	9.686	16.4098	6.12865	4.42183	17.983	42.1769
FOS	4.03789	3.4303	41.4861	40.138	26.4911	21.7574	220.012	58.7581
FOSB	0.56091	0.583053	2.46275	1.44973	1.73195	0.992425	4.68226	0.461238
FOSL2	9.52346	10.1635	22.3439	17.9988	1.19058	1.07396	61.8608	19.9772
FOXA1	1.43822	1.00978	4.9949	4.81763	2.64643	2.13677	1.39929	1.8165
FOXC1	5.06262	2.56707	19.4297	15.7559	0.347856	0.370679	38.195	37.3409
FOXC2	0.948734	0.591716	8.11786	4.92314	0.107427	0.0421193	0.504432	0.453253
FOXCUT	0.313208	0.11839	2.02339	1.79009	0	0	4.2347	2.2153
FOXD1	6.10099	5.15403	3.0968	1.96178	0.411714	0.479176	0.449434	0.897517
FOXF2	1.81778	0.797808	4.89535	4.04452	0.047739	0.0468707	8.41847	17.2448
FOXG1	3.9506	4.2037	0.0508096	0.186463	0.104533	0.195317	0.0574957	0.511325
FOXI2	2.42499	0.47614	0.0170959	0.0941088	0.928642	0.975471	0.038699	0.00983278
FOXI3	4.64744	3.92759	1.24662	1.40767	7.92035	7.62507	0.960902	1.26763
FOXL1	0.603814	0.251062	1.44731	1.06228	0.084079	0.0723473	0.378979	0.62183
FOXM1	19.7334	15.3174	8.05425	5.95869	46.4903	49.1546	1.8287	1.13499
FOXP4	13.9008	12.5585	43.3269	30.3084	4.82632	3.59093	5.6072	4.74005
FOXQ1	0.43558	0.177174	3.22031	2.07257	2.5934	2.63482	5.67227	5.32521
FOXS1	1.18543	0.896173	5.37896	2.96936	0.086081	0.11226	0.017856	0.1891
FPGT	2.61126	2.49499	0.600864	1.0158	3.00395	1.81695	4.90696	7.60074
FREM2	9.5515	7.34592	1.10941	3.10324	8.8366	7.99518	1.24409	0.728448
FRMD3	0.567509	0.592056	1.91815	2.69176	0.683747	0.299619	4.10793	7.76329
FRMD7	0.352162	0.458443	0.01718	0.0473006	0	0	0.0583612	0.432822
FRRS1L	4.4678	4.05312	2.01011	1.4659	0.618977	0.445583	2.52367	3.64264
FRY	3.63009	4.07862	1.79518	1.86453	1.70026	1.65243	6.63468	10.3744
FRZB	82.0912	93.8071	35.1005	38.7312	14.3649	16.8295	143.894	211.358
FSCN1	101.02	94.6302	229.946	164.667	174.223	183.846	20.8014	8.22812
FSIP2	0.911432	1.19926	0.104922	0.24849	0.357914	0.305862	0.201467	0.257135
FSTL1	90.7894	79.2178	173.835	188.074	216.358	223.506	136.811	111.119
FSTL3	6.68499	7.18356	34.9238	21.0037	3.64367	3.04351	19.9955	9.97387
FUT5	0.224477	0.886693	1.65216	1.43739	0.0531615	0	1.37436	0.223816
FUT9	2.4574	2.46508	0.811909	1.04508	1.03058	1.07681	0.169345	0.237252
FXYD1	2.36802	2.77616	17.1714	13.4273	1.14851	0.718711	16.5812	50.9586
FXYD3	0.795302	0.640562	12.0503	30.8582	0.0273016	0.247215	85.9745	71.242
FXYD5	22.0738	20.641	128.711	97.3079	72.6011	66.648	47.4255	30.3039
FXYD7	3.13751	4.4844	12.7405	7.12295	5.33726	4.47179	0.210178	0.281635
FZD10	1.92656	0.866001	10.6215	6.15302	3.65909	1.10265	6.03436	1.27234
FZD10-AS1	0.830477	0.359694	2.63464	1.74574	0.514129	0.168605	1.21101	0.684364
FZD5	23.0723	26.0403	2.07131	3.00826	28.4262	43.3738	4.15106	3.64544
FZD8	13.1405	14.3018	6.47902	6.21017	6.47234	8.96249	4.16161	2.90746
G0S2	5.4256	6.02311	32.4194	26.7999	0.0854107	0.124791	24.1502	3.74919
GABARAP	184.996	190.852	535.688	447.236	129.197	131.512	266.706	343.336
GABPB1-AS1	9.18966	11.1534	4.42114	4.13232	5.45719	5.19028	3.1764	3.48747
GABRB2	0.683977	0.76974	0.322789	0.388281	0.879616	0.38563	3.27313	2.76674
GABRB3	12.3584	11.2599	5.04621	5.26743	44.2191	46.1229	3.25698	5.49756
GABRG2	2.04176	2.53568	0.80385	1.32469	0.201544	0.165268	0.811314	1.6908
GABRG3	3.89252	2.50922	1.51968	1.51257	0.158042	0.103394	1.64865	3.84638
GABRR1	0.0734557	0.244406	0.298509	0.678321	0.161279	0.11325	5.02006	5.9177
GAD2	11.9964	18.2947	5.80677	4.13013	0.270214	0.12577	0.609428	1.30796
GADD45B	10.0822	10.125	43.4564	29.4446	2.1261	1.8937	241.214	73.334
GAL3ST1	0.958756	1.36378	4.7705	4.69986	4.61203	4.77721	2.75898	0.542396
GALNT14	3.47465	3.09319	9.74151	7.72123	2.04988	2.71065	11.3119	5.99763
GALNT15	0.198709	0.150221	1.34101	0.988469	0.0422876	0.0624423	27.6463	8.37605
GALNT3	2.59004	1.94444	3.36969	6.0156	2.15101	3.37464	20.6657	16.7755
GALNT5	0.848678	0.768356	2.20601	4.54189	0.546928	0.432357	4.24151	6.9554
GALNT8	1.28593	1.6601	0.526391	0.531237	1.55313	1.68518	0.25124	0.275106
GAS2	1.23146	0.868248	2.69948	4.04323	0.295181	0.40897	1.25005	1.48107
GAS5	112.874	122.659	284.812	261.738	381.272	365.539	126.665	220.37
GAS6	10.5172	11.5755	34.0848	26.6498	8.66972	8.09355	54.2941	50.7816
GATA5	3.11627	3.95335	9.26961	7.17812	0.644877	0.362095	0	0.0368431
GATA6	7.83026	7.83623	17.4812	16.3126	3.64836	3.85712	0.64746	0.285722
GBA3	0.231727	0.0851244	2.30233	3.23573	0.0923968	0.0302252	0	0.00794279
GBP1	1.7034	1.06824	3.5907	5.99863	0	0.065087	11.4419	11.9898
GBP2	1.18343	1.13471	12.4153	14.1936	0.0557811	0.0235269	37.0773	37.0152
GCHFR	13.805	12.1486	29.3629	28.8571	21.9348	21.4142	13.6615	11.7974
GCNT3	0.0396952	0.144418	0.428163	2.35694	0.0312651	0.030699	17.275	15.6746
GDA	0.225289	0.121131	1.16205	3.58045	0	0.00595958	3.45044	2.45048
GDF10	3.42715	2.16475	19.6432	13.9555	0.37343	0.101233	0.93083	2.92546
GDF15	73.4688	89.8145	224.639	159.799	5.76488	3.90199	17.2564	4.43582
GDF3	1.01987	0.36697	5.52518	3.5621	17.4087	14.7103	0	0
GDF5	0.565742	0.352848	1.9623	1.36122	0.0742024	0.0583007	0.674057	0.15941
GDF7	0.469824	0.39535	2.49834	1.95352	0.03532	0.0173298	0	0.0165218
GDNF-AS1	1.31887	1.47639	0.233742	0.232973	0.678137	0.596074	0	0.181485
GEM	5.99769	6.92171	14.8682	17.1644	2.18473	1.63837	30.1244	62.0152
GEN1	3.40716	2.62834	0.462167	0.945197	9.39056	8.57493	2.53702	1.97234
GFPT2	14.1732	13.5458	49.5006	35.0125	39.7503	41.7112	14.4645	19.8867
GHRL	0.0445987	0.121742	4.28334	2.90151	0.998526	0.376565	2.59994	0.133536
GINS2	25.5368	17.6825	10.9232	10.2603	84.9506	88.0624	3.65836	3.53835
GIPC2	0.110105	0.125877	1.27126	2.61461	0.121896	0.22014	0.776883	0.982711
GJA3	0.184323	7.62236	0.366106	0.559813	0.0999673	0.036912	27.2004	8.89417
GJA5	1.96299	1.95663	0.563454	0.955687	3.95992	2.54802	0.901925	1.5553
GJA8	0	1.71845	0.17482	0.120293	0	0	8.70908	2.95967
GJB1	0.429234	0.237958	6.10051	8.59536	0.613206	0.572808	0.309074	0.575342
GJB2	0.545857	0.880463	2.24524	1.31484	0.222182	0.29095	180.925	119.438
GJC1	14.2187	12.7803	5.98959	6.18464	22.6689	20.6907	1.23517	3.84951
GLIPR2	10.696	9.73086	27.152	18.7442	14.0719	14.5737	14.2016	14.1894
GLIS1	0.368106	0.19132	2.37451	1.91067	0.0962673	0.13011	3.39551	2.30048
GLIS2	9.32809	11.0527	35.7147	22.533	4.74329	5.19498	3.80112	4.12822
GLP1R	1.01571	0.64205	0.243849	0.207741	1.23669	1.45927	0.105184	0.0100212
GLRA1	0.47061	0.113627	2.55169	1.82751	0.0433283	0.0637023	0.535521	0.223555
GLRX	8.85234	8.09083	22.1728	21.7889	15.2327	18.5299	26.8652	15.6814
GLT8D2	2.82435	2.48802	6.80357	9.61382	3.12166	3.56322	16.2414	23.8676
GLTPD2	0.825354	1.26648	5.58589	6.7721	0.566773	0.184632	0.255443	0.0148461
GLTSCR2	129.686	145.445	340.66	274.566	150.211	169.652	130.156	117.236
GMDS	8.0043	6.31219	22.6395	21.9006	19.3572	33.6039	33.6815	24.805
GMNC	0.246045	0.170506	0.579845	1.81421	0.00916357	0.027045	0.0615244	0.0853164
GNAI2	84.6833	90.2394	220.745	160.738	146.245	149.282	107.23	98.6316
GNB2	75.4101	71.9169	170.996	126.712	63.2886	71.7466	119.513	66.6158
GNB2L1	953.178	962.327	2135.88	1807.64	1226.08	1446.85	767.953	697.597
GNG5	78.6412	69.398	171.123	155.299	114.166	110.659	39.1074	51.7641
GNRH2	0.812935	0.633766	12.5626	12.207	0.373691	0	0	0
GOLGA6L10	0.52867	0.647676	0.239596	0.197838	0.560054	0.718099	0.309807	0.414665
GOLGA6L3	2.18181	2.38135	0.969032	0.698539	1.05938	0.720487	2.71198	1.9867
GOLGA8A	8.3515	9.89204	1.92895	2.94201	9.16869	7.28944	8.01651	6.99625
GOLGA8B	6.29685	6.98602	1.28835	2.16875	12.4397	12.7078	5.58183	2.91044
GOLGB1	25.4367	27.0754	8.63614	17.188	16.9053	17.2487	45.9243	43.3127
GOLT1A	0.235449	0.305931	3.80942	3.22088	1.87145	2.56672	1.46157	1.43902
GOPC	16.7869	18.3323	5.34724	8.08296	2.65884	3.30952	18.1907	21.062
GORASP2	48.0917	50.8916	116.006	100.165	58.8221	54.3252	39.2637	38.3026
GPA33	0.246726	0.224408	4.05058	7.19911	0.120991	0.0951399	0.0296248	0.174894
GPAT3	0.42906	0.428847	0.963409	1.46039	0.466574	0.840644	3.06518	1.59042
GPD1	0.264412	1.21513	2.93149	4.37453	0.425291	0.332398	2.12689	2.19011
GPD2	7.2248	6.22965	2.38072	4.34389	23.6124	24.2023	24.1476	17.8605
GPI	49.2343	53.1068	127.057	89.6981	81.2929	80.4893	87.0636	105.457
GPNMB	3.63936	5.32044	20.0388	29.6976	0.273855	0.232448	352.359	386.193
GPR132	0.207685	0.272718	0.778147	0.470858	0.0117127	0.0172349	0.555866	0.316778
GPR137C	7.59235	10.0969	4.1271	4.35632	1.80224	1.86538	1.44674	2.50808
GPR155	2.4052	2.99788	0.836306	1.54112	0.179615	0.160129	7.96006	9.40358
GPR160	1.15117	3.6589	5.5623	8.96924	4.05332	6.01805	5.33275	7.90204
GPR176	3.43297	3.60436	9.01552	5.63304	22.0526	50.5902	3.35931	2.96932
GPR19	7.83088	7.24763	1.88179	1.66589	9.9299	8.07941	0.190758	0.984609
GPR35	0.676348	0.867358	2.71329	2.98375	0.167741	0.109174	0.680291	0.344013
GPR50	16.6939	13.9145	3.38609	3.05526	2.87144	2.0665	0	0
GPRC5A	3.49621	2.95775	7.98973	8.458	0.154341	0.105034	22.8146	6.92469
GPX2	2.57886	1.86636	49.8517	76.1691	2.39694	2.59586	14.4316	9.28425
GPX3	10.2092	8.66091	17.8828	23.5024	23.1677	24.6525	3140.94	3266.24
GPX4	181.094	178.002	424.797	321.784	183.962	201.898	228.812	238.504
GPX7	13.5451	13.9175	36.6057	34.5387	13.5692	12.1923	5.3448	5.61576
GRAMD1A	30.9876	30.5012	82.3732	58.8682	39.5632	45.7499	12.7564	8.60461
GRASP	2.26688	2.51007	8.73845	5.49727	1.82175	0.981843	2.30874	2.99507
GRB10	18.3988	16.6631	9.26086	7.26139	33.9108	32.4149	9.98117	16.4084
GREB1	13.075	10.6965	5.94439	3.47047	6.61226	5.94073	2.12506	2.69153
GREB1L	9.19088	8.12176	1.46983	1.90707	6.6085	0.914804	0.269416	0.235561
GRHL1	3.26357	3.56388	0.941903	2.19469	0.801726	0.979095	28.2936	12.308
GRIA2	5.45694	5.80591	1.89439	2.86705	0.0061728	0.00607809	0.869249	1.08329
GRIK3	9.27113	10.4877	3.84261	1.30457	0.597904	0.616459	2.51727	2.53863
GRIN2D	3.30361	4.03905	10.8602	5.89811	0.549715	0.849635	0.210108	0.237676
GRIP1	6.88923	7.11794	2.72733	3.65634	3.31964	3.73533	1.93785	1.20784
GRM3	2.15389	1.84865	0.764802	0.368092	0.95669	1.24532	1.59883	1.26679
GRM8	1.30977	1.11421	2.88174	3.15563	1.86738	2.02846	0.878345	1.064
GRPR	2.992	2.3368	0.287323	0.941456	24.964	38.2226	1.01105	0.130305
GSC	0.771712	0.802181	4.89641	4.30312	1.53115	2.19609	0.345987	0.507203
GSDMD	3.44434	3.1845	8.58082	10.2969	11.8705	14.8732	15.8432	10.7819
GSG2	4.40496	3.40605	1.35332	1.2956	9.43514	9.83422	0.27468	0.130067
GSTA1	0.720614	0.906763	24.353	37.665	0.0910456	0.178014	0.113503	0.114398
GSTA2	0.941571	1.01639	7.21493	7.71563	2.19901	2.97133	0.0540302	0
GSTCD	7.42042	7.04481	2.57818	3.51097	12.1892	12.6504	5.75891	8.2646
GSTM4	9.21625	8.85306	16.7166	20.3243	12.0479	11.3166	23.3683	21.4127
GTF2IP20	2.16166	2.74804	1.05646	0.952259	4.48916	4.16567	2.80925	1.73486
GUCY1A2	1.27658	1.39241	0.511223	0.750447	0.140671	0.142541	2.12083	3.511
GUCY2C	0.165221	0.206093	2.8514	6.74529	0.921225	1.07587	0.0525214	0.1202
GXYLT2	1.94178	2.76372	8.98438	8.24282	1.32921	2.69699	3.05714	6.40643
GYPC	24.3058	21.6943	55.6699	44.0207	17.9283	16.0395	29.6742	24.3874
H19	150.853	192.993	618.75	365.058	1.7005	1.21019	75.4474	274.404
H2BFM	1.59888	1.86046	0.696502	0.69458	0.188617	0.0740095	0	0.0176582
H3F3C	0.515743	0.341158	1.30893	1.41924	0.0378157	0.0368875	0.142497	0.662111
HABP2	0.0433408	0.0600679	1.22856	0.470975	2.17614	1.975	0.675661	0.182033
HACE1	7.26661	7.53544	2.78325	4.31408	6.92106	6.83344	7.08118	7.056
HAGLR	0.459877	0.407315	2.02608	1.82241	0.262631	0.127813	0.186936	0.134442
HAND1	136.168	142.413	48.7878	62.8415	0.454741	0.26345	0	0
HAND2	10.7542	10.4477	30.3707	22.4549	0	0	4.61073	2.6451
HAPLN1	25.3768	25.9318	2.80763	7.5921	0.936556	0.522907	2.4392	2.13175
HAS1	0.672814	0.590357	2.64233	2.74279	0.049714	0.130134	0.560832	0.162684
HAVCR1	0.140764	0.234117	6.5736	11.9306	0.285359	0.0875498	0	0.0314244
HCAR2	0.36584	0.380285	1.44734	0.876903	0	0	45.5528	25.502
HCFC1R1	37.4716	30.3744	112.771	86.2291	50.1442	45.4118	12.5491	22.1981
HCLS1	0.162687	0.295083	1.93969	1.55079	0.379035	0.52418	31.8081	9.48335
HDAC5	11.8774	15.3646	30.5287	24.4163	13.3721	14.4589	8.87753	9.43841
HEBP1	19.5661	17.8946	48.0395	42.3578	18.8132	20.7242	37.6496	51.3074
HELLS	10.6732	9.17536	2.3975	2.62774	43.8026	48.3509	1.80801	1.34227
HEPACAM2	0.123927	0.152883	1.1317	1.29857	0.0496884	0.0320528	0.311497	0.427903
HEPH	3.78119	3.16555	30.6567	24.0071	25.3325	29.9476	13.4051	20.9318
HERC2P2	4.13028	3.605	1.07423	1.39092	5.14688	6.9702	9.56034	4.87536
HERC2P3	3.47146	2.87251	0.873552	1.23652	0.783256	1.14123	1.34789	1.54655
HERC2P7	11.3959	12.753	5.08094	6.39471	7.11141	6.2557	1.24135	3.04602
HERC2P9	4.58624	4.05373	1.46422	1.49641	4.16851	5.23524	5.52743	3.66723
HERC5	5.87619	4.73825	1.36553	2.70272	6.44194	7.53732	3.33244	4.21055
HES6	17.7098	18.0405	66.8082	35.1174	11.5991	11.0212	1.5217	0.780546
HGD	0.598714	0.760654	1.8009	1.8846	0.0525022	0.0858715	11.9439	6.89233
HGF	2.28629	1.93287	9.21762	10.3124	0.133715	0.0950416	9.48595	8.96418
HGFAC	1.57346	1.22123	0.69217	0.317511	0.165388	0.0162213	0.111847	0.023181
HHIPL2	0.456366	0.404106	0.0643464	0.0196784	1.67315	0.717621	0.488275	0.136314
HHLA2	0.19201	0.264857	1.68021	2.87034	0.0453425	0.0593719	0.148476	0.176639
HIC1	2.60505	2.49634	9.54315	6.28693	0.011014	0.021662	4.23584	1.39645
HIF3A	5.02511	7.96192	22.2799	15.8801	4.82876	3.70221	3.68386	5.08899
HILPDA	18.0643	16.5016	48.3172	30.7013	31.6499	32.6397	186.97	74.494
HIST1H1C	2.42005	4.63814	14.9711	13.8234	11.2045	12.3048	20.0394	13.0118
HIST2H2BE	4.7809	7.87722	12.9644	13.257	2.09371	2.77687	13.1008	16.6594
HIST3H2A	2.99853	4.67538	17.4687	16.9789	11.3438	10.3501	12.1769	4.86123
HKDC1	0.551905	0.490032	2.31992	3.68126	0.0719285	0.0442287	4.21395	4.81706
HLA-A	51.6141	48.3873	138.974	103.884	84.7398	114.384	190.601	301.673
HLA-B	27.8877	23.3918	102.527	84.9683	78.5224	86.4198	257.995	294.937
HLA-C	32.4432	27.732	131.596	100.803	103.948	125.839	251.16	118.749
HLA-DMB	2.01287	2.51081	0.595999	0.859266	0.508082	0.340216	13.1705	11.7818
HLA-DQB1	0.808491	0.811433	4.10387	4.60906	0.347859	1.51292	17.1567	19.1018
HLA-E	28.6353	29.0375	86.1181	70.7371	17.6859	16.8521	202.042	184.816
HLA-H	0.517489	0.442994	2.00867	1.80744	0.29038	0.639893	2.90827	10.5323
HMBOX1	6.39639	7.61841	3.18304	3.60068	3.36621	2.94676	6.1149	3.51217
HMGCS2	0.731021	0.828413	10.9478	15.0443	0.361991	0.259862	2.04899	4.46451
HMMR	5.29039	4.03994	2.06281	2.45992	48.0443	47.807	1.55265	1.0824
HMX1	3.54366	4.33038	0.900974	0.661287	0	0	3.77966	3.14006
HNF1A	0.36175	0.466805	4.15907	4.36726	0.605287	0.480132	0.119234	0.24549
HNF4A	0.375991	0.415696	8.68022	11.2815	4.79853	5.76604	0.231132	0.113075
HNF4G	0.206085	0.139244	1.30758	4.09083	0.338071	0.459442	0.461319	0.748948
HOXA10	0.842975	1.041	9.20397	7.94505	0	0	0	0.051733
HOXA11	0.57252	0.935195	6.62165	4.41826	0	0.0126228	0	0.0179763
HOXA11-AS	0.357152	0.185627	1.6618	1.73254	0	0	0	0
HOXA2	2.36578	1.34859	6.84354	5.09402	1.22816	0.0789712	0	0
HOXA3	2.29599	1.50062	10.3879	6.844	0.164426	0.0101044	0	0
HOXA4	2.3382	0.518875	13.5329	8.16665	0	0	0	0
HOXA5	2.23186	0.744683	22.8322	13.5374	0.0218484	0.021413	0	0
HOXA9	0.367418	0.606578	4.25066	4.86767	0	0	0	0.0237136
HOXB2	25.5252	24.3913	73.4966	54.0042	6.90425	0.75661	0.856994	0.362253
HOXB3	10.0586	7.19823	41.2264	28.9553	0.826184	0.0903094	0.420236	0.170937
HOXB4	12.1961	8.21658	36.538	22.943	0	0	0.0637788	0.177757
HOXB5	13.9415	29.1127	165.947	104.624	0	0	0	0
HOXB6	6.22849	7.49222	42.7978	28.2774	0.0215603	0.0211326	0.199824	0.0505385
HOXB7	2.61753	3.47269	13.4611	9.9442	0	0.0537651	0.15369	0.142168
HOXB8	12.7867	20.5157	77.9912	48.4609	0.0586888	0.0383725	0	0
HOXB9	1.0272	1.70173	23.7275	12.6877	0.113399	0	0	0
HOXC10	1.55164	1.42315	4.86456	4.09112	0.0180188	0	0	0.0421523
HOXC4	2.5169	2.99064	20.5389	13.2852	0.0651323	0	0.120751	0.0560045
HOXC5	1.39868	1.86658	14.217	8.74852	0	0.0221086	0	2.6358e-05
HOXC6	3.25281	3.96699	10.5048	8.55384	0.0644554	0.0843938	0.0530974	0
HOXC9	0.538929	0.373471	3.19147	2.26575	0.0475807	0	0	0
HOXD3	1.12801	1.09305	6.72039	4.69661	0.0150491	0	0	0.0210874
HOXD4	2.01545	0.723735	11.6717	9.72712	0.0292892	0.0286424	0.0182374	0.0551688
HOXD8	0.239081	0.0593978	0.653308	0.928564	0	0.0221724	0.957172	0.6925
HPN	3.92457	3.72451	13.7521	17.6548	3.75627	4.42182	0.501332	0.300836
HRASLS5	0.709735	0.59309	0.105947	0.261028	3.88062	4.80024	3.12727	3.03823
HS3ST2	0.595646	0.214326	1.30822	1.06688	0.56086	1.0296	9.29122	5.33307
HS3ST3A1	0.641983	0.688184	1.78207	1.3547	1.08893	1.15651	0.644676	0.710606
HSBP1L1	6.50976	7.07091	17.0784	24.525	1.08725	0.526765	40.2569	30.7564
HSD11B2	0.882965	0.570541	3.08884	1.77813	11.4113	17.7253	0.29058	0.485599
HSD17B11	6.37656	4.52605	10.326	20.277	10.775	9.9243	22.3404	29.4869
HSD17B2	7.67955	6.25767	14.7416	31.3686	0.0518305	0	105.548	131.019
HSD17B8	3.74074	3.41552	10.0711	9.593	4.70405	3.78711	7.80827	16.8898
HSD3B7	1.8457	2.57336	5.97141	5.20136	1.76417	1.76062	3.89767	3.70618
HSH2D	0.388478	0.362597	1.0531	1.05541	0.339597	0.185851	0.646469	0.510039
HSPA12B	1.56508	1.6976	3.98936	4.04035	1.83417	2.0234	1.04923	1.84289
HSPA2	7.35634	8.10138	3.60716	2.30933	5.06202	6.77034	33.6548	29.0304
HSPA4L	10.925	12.3073	4.32823	6.52701	2.60935	2.30457	29.0857	23.3651
HSPB1	96.1472	94.6673	432.555	316.676	90.2755	96.8233	554.831	332.778
HSPB6	5.64064	5.03519	57.7883	33.8369	0.177553	0.173835	31.9831	93.0626
HSPB7	1.20726	1.06901	9.43778	4.35542	0.116891	0.103418	2.81088	12.6587
HSPH1	33.5954	28.9735	12.5205	18.0253	45.6795	48.6629	24.7351	20.216
HTR1D	1.35521	1.74111	0.405779	0.407742	10.9301	9.10007	0.116977	0
HTR2C	3.83501	2.41413	8.74935	19.1694	0.635124	0.649966	1.83843	4.26957
HTR3A	1.22871	0.440026	0.226867	0.312213	7.06844	5.94281	0.0759991	0.057759
HTRA1	19.0426	29.3332	66.4195	46.1654	4.51523	6.22794	135.187	170.819
HTRA3	7.6201	13.3798	35.0514	23.5084	4.23635	3.13765	9.91044	4.90178
HUS1	5.84242	5.56247	2.68174	2.98742	8.66728	7.67403	6.93287	6.99633
IAPP	0.813584	1.62094	0.17207	0.315734	0	0.0175081	0.0219684	0
ICAM1	5.57144	4.72349	25.8064	18.892	1.20678	0.933214	23.7484	22.7789
ICAM5	0.286379	0.565604	7.97681	5.36794	0.572435	0.629021	0.178484	0.151705
IER2	24.7204	25.1088	63.5943	50.3972	39.9314	45.9075	35.3075	13.9008
IER3	18.6926	14.1314	198.88	120.009	15.1831	18.0446	174.521	45.5182
IFI16	12.5884	11.3571	18.4659	32.9434	4.57366	3.11483	126.955	81.9266
IFI30	5.14433	6.65908	14.1646	13.7865	9.99611	13.6072	49.8248	24.3758
IFI35	2.67769	1.55076	5.14542	6.36852	1.56151	1.82573	26.1727	18.9163
IFI44L	1.8945	0.907781	0.303861	0.491965	0.0109723	0	2.39895	4.57727
IFIT1	4.41116	2.00825	0.759662	1.4416	2.3131	1.82826	9.72974	12.5551
IFIT2	2.81251	1.22764	0.417156	1.03477	0.276262	0.271754	6.46224	9.59418
IFITM1	89.5808	58.8963	445.32	360.45	237.017	177.662	606.023	493.664
IFITM10	1.74917	2.54314	4.61338	4.29915	0.0983322	0.0879494	3.07119	2.39251
IFITM2	32.1112	27.0662	248.729	177.999	77.9322	52.3965	724.004	227.228
IFITM3	199.037	163.795	794.302	585.417	225.351	191.739	2237.62	1213.2
IFNGR2	24.226	22.1895	66.0958	57.6811	20.3639	20.9319	53.2351	36.327
IGBP1	23.565	27.0107	52.0954	53.7819	33.7063	37.5226	40.9221	54.9163
IGF1	0.230926	0.154756	2.05954	2.64769	0.0846548	0.017555	5.2045	4.45819
IGFBP2	113.768	125.561	301.548	200.96	186.513	182.036	58.1774	57.0606
IGFBP3	179.887	174.942	812.466	603.076	7.45789	8.77874	87.9334	179.117
IGFBP4	44.7833	38.3353	249.202	155.979	45.0326	50.5443	492	260.662
IGFBP5	70.2002	70.5625	221.003	141.244	25.4761	17.2482	548.67	305.499
IGFBP6	10.8086	8.83557	20.8401	19.7308	18.3729	19.7198	141.704	244.609
IGFBP7	34.9355	30.4599	184.734	175.467	10.5804	3.3265	477.609	589.112
IGFBPL1	29.0579	24.4572	79.1733	53.1857	36.6051	25.9641	0.479097	0.648106
IGFL2	0.229727	0.711278	11.4483	10.6812	0	0	0	0.0401063
IGSF1	4.47491	6.89256	13.3735	17.418	15.0566	15.9526	1.13301	1.8883
IGSF11	1.61367	2.94186	0.929342	1.0405	1.46682	1.26126	4.71622	5.86697
IGSF21	2.62367	2.8708	7.12603	5.35889	2.36301	3.63821	7.23111	5.45187
IGSF8	14.3325	16.1491	35.587	26.9791	37.6288	36.2551	15.5861	14.3284
IHH	0.343032	0.11143	4.18975	7.63794	2.89157	2.78834	0.249605	0.0237197
IKZF2	2.76638	2.28465	0.810485	1.10031	0.912811	0.75939	13.1506	11.0689
IL11	3.7771	3.14097	14.4689	10.4238	0.623252	0.555225	7.16079	0.270737
IL11RA	9.39589	11.6599	26.1767	22.6265	3.90031	3.44331	5.42173	13.1375
IL15RA	0.148887	0.0618822	0.79609	0.855753	0.0961834	0.247475	7.21316	5.33125
IL17RE	0.406987	0.315209	1.50649	1.50056	1.01136	0.99292	1.46551	1.58077
IL1A	0.382399	0.305767	0.895854	1.66095	0.449778	0.555551	6.98506	0.0806394
IL1B	2.04163	0.514481	6.43768	5.8703	0.024601	0.0240912	4.05561	0.982043
IL1R1	2.99246	2.45066	10.6094	11.2739	0.391471	0.317068	37.998	26.727
IL1RAP	2.1665	2.44216	4.59049	6.02729	1.46024	1.56461	12.7748	5.94413
IL22RA1	0.0290529	0.0302	2.11988	4.02511	0.0797225	0.111968	0.982295	0.345051
IL27RA	2.90456	2.27291	7.72365	5.87029	4.54866	6.33362	0.80058	0.478172
IL2RG	0.0904292	0.219332	3.59557	5.05348	0.0479112	0.0469274	1.97334	1.39453
IL32	2.3689	2.39544	40.2983	37.7693	4.29287	4.0344	6.69212	9.33776
IL33	0.421865	0.298018	3.92473	5.46647	0.0754163	0.0617649	53.5102	45.4362
IL34	0.334092	0.400711	3.81706	4.29991	3.24433	4.55746	5.41416	7.06435
IL4R	4.50708	4.01784	11.4263	9.27473	9.89403	9.86667	28.3986	10.0733
IL6R	4.68522	4.89902	1.18304	1.37222	0.489262	0.463118	5.35051	3.20776
IL7R	0.184227	0.0604732	0.492011	0.395103	0.0605619	0.105121	1.3802	0.151401
ILDR2	11.7881	11.1386	4.90495	3.76383	2.33701	0.752063	1.88025	2.15846
IMPDH2	116.476	120.347	311.088	250.366	134.918	263.644	69.7689	61.1436
INAFM1	9.19279	9.87615	45.7306	26.7752	3.34301	3.26401	8.33281	6.90297
INHBA	1.52403	1.24624	11.088	8.94259	0.128092	0.188637	7.32023	3.17268
INO80D	3.34078	3.88546	1.09544	1.8191	3.24755	3.68592	5.27947	4.80141
INPP5F	23.6619	17.312	5.46567	9.31867	20.2227	58.8149	31.1417	22.7412
INSIG1	16.4415	20.8165	55.4686	42.7097	14.742	12.3517	36.9852	20.5402
INSL3	1.263	0.829585	3.96463	3.01742	0.163689	0.21185	0.174285	0.0260694
INSM2	0.228207	0.341	1.57464	1.61072	0	0	0	0.385567
INTS2	6.23784	6.15614	1.97084	3.27929	9.57024	8.50703	5.81985	5.28615
INVS	6.63808	6.29806	2.39764	3.32972	4.18745	3.38827	8.6288	6.25366
IPW	13.5793	13.7759	2.79499	4.2702	48.2883	50.6152	3.79002	7.10342
IRF7	4.60573	3.39516	10.3664	7.36242	4.1475	4.10703	4.66284	2.27361
IRF8	0.619571	0.830463	2.6897	2.46769	0.345669	0.201301	3.01927	1.5886
IRX3	4.18817	4.21501	12.3204	8.62169	3.46124	1.94241	3.85401	3.30321
IRX5	2.28686	0.941042	7.27846	6.47801	2.61836	0.984573	2.10209	1.94782
ISL1	6.29688	5.58439	2.62981	3.11802	0.66322	0.405848	0.804623	1.25483
ISLR	3.8451	5.54816	20.6017	14.2829	3.14039	1.42163	30.9905	63.6016
ISOC2	18.781	19.8942	49.163	35.8468	42.1257	47.5666	17.727	12.6728
ITGA10	0.20258	0.125801	0.548875	0.327509	0.141606	0.106198	6.52878	3.72124
ITGA11	2.56062	2.92182	15.0296	7.6714	0.312217	0.230549	2.03138	2.77248
ITGA4	1.15355	0.936572	2.89301	2.66217	0.813367	1.12573	2.39856	2.63234
ITGA5	18.7494	16.9673	46.3785	28.1594	25.3922	21.1698	13.7562	5.17339
ITGB3	0.974154	0.568486	3.76275	2.5767	0.153298	0.150925	4.52085	2.13476
ITGB4	1.11393	1.21089	3.85658	3.70101	0.941651	1.06348	55.8581	35.3462
ITGB8	6.38712	9.70134	2.48018	3.80515	1.41399	1.24292	15.4688	13.4003
ITM2A	4.17719	2.83446	15.9854	22.2511	11.9586	12.688	12.6325	34.4591
ITM2C	96.6729	96.0674	238.391	214.271	211.062	230.839	64.9212	89.6445
ITPKA	0.705919	0.885608	2.99627	2.66394	0.230971	0.283181	0.45089	0.558725
ITPKB	4.29199	4.34956	12.9417	10.495	2.66663	3.10119	30.048	47.9141
IYD	0.0167011	0.0115722	0.27559	0.602895	0	0	0	0.0100517
JAK2	4.1096	3.82909	1.54147	2.41523	1.7586	1.69532	7.82836	8.61559
JAK3	1.33341	1.96756	5.37765	4.13974	0.860069	1.02337	2.81647	1.47373
JAKMIP2	5.94581	6.60459	2.0558	3.29501	3.02712	2.90505	1.34302	1.45035
JUNB	13.0408	13.3491	146.289	105.382	2.16146	1.92707	270.684	44.317
JUND	75.1063	91.4188	205.985	145.753	22.4533	20.532	37.7762	17.8812
JUP	43.9825	45.5934	95.8795	83.3423	41.3337	45.6888	102.741	51.8636
KANK2	8.89613	7.50944	22.4202	16.3798	12.532	12.1616	44.1552	66.1953
KANK4	2.63748	2.37027	10.8316	8.07041	0.195482	0.151665	1.25425	2.12771
KANSL1L	5.59408	5.86211	1.92448	2.99206	6.48125	4.99133	10.8424	10.1422
KAT2B	6.74886	8.05229	2.36669	3.72664	0.764649	0.686171	24.8139	35.5319
KAZALD1	1.76879	1.42403	6.79966	5.45105	0.231688	0.227629	0.634991	1.45021
KBTBD8	1.73622	1.6001	0.431557	0.6981	5.95644	5.86368	0.476341	0.724009
KCNA3	2.66023	2.10389	0.73215	0.621337	0.518732	0.543957	0.302	0.276814
KCNB1	3.13619	3.28347	1.66062	1.26087	0.361617	0.260334	6.96914	13.9695
KCNB2	1.42344	0.998757	0.391367	0.400494	0.417537	0.374241	2.43551	1.13607
KCNE1	0.40824	0.593956	1.05342	1.81526	0.0426102	0.0314207	2.15073	1.64922
KCNE3	1.25815	1.26423	2.23519	3.07605	2.31148	1.79885	5.59976	5.93191
KCNE4	0.984462	1.34575	22.3497	14.8528	0.0105635	0.0415516	63.3317	18.5194
KCNE5	1.7458	1.41879	2.81957	4.21287	1.28834	1.3356	0.328994	0.71209
KCNG3	0.62559	0.592219	0.0992226	0.13005	3.32867	4.55803	0.395904	0.150375
KCNH7	1.10782	0.865172	0.176315	0.270145	0.094219	0.0688097	0.179502	0.210164
KCNH8	2.6724	3.82391	0.847801	1.17154	0.848992	1.14621	0.258405	0.367706
KCNIP3	0.812103	0.944012	2.42113	1.59054	0.374802	0.343803	1.3958	1.30807
KCNJ10	1.19403	1.79643	0.378798	0.292659	0.238816	0.17486	3.34635	3.28394
KCNJ8	1.15492	0.800349	2.62872	2.21966	0.31724	0.42492	27.1076	33.4826
KCNK3	2.60142	2.2516	6.5888	3.95581	0.0912634	0.0163285	1.39142	1.56731
KCNK9	0.463594	0.4028	1.87071	1.28005	0.0970006	0.0903381	0.16764	0.138432
KCNMA1	2.19696	2.3014	4.92025	4.30122	0.980342	1.81903	5.06076	9.1865
KCNMB2	2.21568	1.86608	0.430985	0.696678	0.0268047	0.0658507	0.206509	0.557163
KCNMB3	1.88152	2.53746	0.593636	0.561996	2.72435	2.5385	2.91117	2.43334
KCNQ1OT1	0.747828	0.958706	0.273122	0.324579	0.571449	0.210663	0.440723	0.553768
KCNT2	2.30626	2.13607	0.889747	1.20112	3.1657	2.77336	3.37657	1.75535
KCTD8	0.503045	0.592627	1.40437	1.63985	1.1723	2.12263	1.79994	2.02196
KDELR1	105.981	102.138	326.267	253.765	131.33	122.159	53.7759	54.8877
KDELR2	60.064	59.2651	149.234	125.11	51.6648	46.3852	54.9956	72.3935
KGFLP2	1.23709	1.48021	0.395281	0.59061	0.527735	0.109373	2.36407	4.35841
KIAA0040	1.83817	1.19961	2.8889	3.82084	3.22849	3.67408	81.8602	35.3597
KIAA0101	8.36341	6.23301	2.37742	2.25003	92.1114	91.9868	1.20547	0.732326
KIAA1107	3.7755	4.70948	1.58922	1.99409	1.16423	1.06114	3.78694	5.65425
KIAA1161	1.57989	1.51543	3.4718	3.45441	4.07014	5.32416	2.94833	3.12567
KIAA1324L	9.49706	10.3853	3.15523	5.71453	7.24663	10.1172	4.92064	4.80369
KIAA1524	5.9603	4.63646	1.10196	1.45907	19.9808	20.7271	1.54517	1.25446
KIAA1755	0.258258	0.181207	3.35096	1.87169	0.0603227	0.0247575	0.537827	1.31907
KIAA1841	5.87978	5.37926	1.74143	2.05597	6.84267	5.6098	1.94996	2.73763
KIAA1919	3.20448	3.37586	1.35547	1.78373	2.02365	1.93319	2.42228	2.07557
KIAA2026	8.44037	9.29146	2.60136	4.41996	4.70058	3.94611	11.724	11.5077
KIF11	10.9856	8.34228	3.0573	4.85362	39.747	36.8745	2.55258	2.38713
KIF12	0.489737	0.393375	4.94347	6.71245	1.17719	1.24142	0.0865073	0.0904026
KIF14	2.43856	2.08147	0.335888	0.826352	12.3607	11.23	0.472444	0.20473
KIF15	6.26281	3.92943	1.72339	2.94072	21.0393	21.311	0.530037	0.479943
KIF18A	4.14336	3.11838	1.18574	2.21868	14.9795	15.0564	1.23371	1.57241
KIF18B	7.78741	6.46494	3.77171	2.91222	15.6118	15.0636	0.317462	0.102903
KIF19	0.710755	0.6177	3.0015	2.37393	0.419173	0.215156	0.984414	0.91201
KIF4A	6.55643	5.12843	2.34331	2.60594	30.9442	31.5845	1.01114	0.61269
KIF5C	64.2214	68.9801	29.7924	32.695	24.3473	27.6848	17.996	11.2096
KIRREL2	1.46021	1.6554	3.50759	2.72608	1.18538	1.52785	0.173378	0.327126
KLF12	8.35827	9.57579	3.06503	4.35976	2.41725	2.40256	4.85801	7.00439
KLF16	4.13622	3.83388	9.66378	6.86692	10.0482	11.8003	3.36085	2.2876
KLF2	0.858889	0.7776	14.5907	7.77379	0.175776	0.0215335	11.4766	6.54258
KLF5	5.80171	4.80335	20.293	35.8789	3.29093	4.12331	148.699	106.134
KLF9	0.528609	0.949102	1.64649	2.07007	0.19357	0.270525	103.62	60.0595
KLHDC8B	19.9446	19.6569	47.7937	37.3566	8.44943	8.72666	9.48434	11.8994
KLHL2	6.25184	7.14438	2.92518	3.58983	6.38946	6.89629	27.6794	17.4545
KLHL23	16.4313	15.4442	5.24816	9.43286	33.163	33.2912	17.8694	25.9764
KLHL3	3.02348	3.21553	1.49189	1.45363	3.59916	3.53228	2.63091	4.21817
KLHL35	2.19395	2.18455	8.3815	4.75901	0.200652	0.250556	0.168508	0.256067
KLHL7-AS1	1.66345	1.65855	0.581569	0.750946	1.08022	1.07449	0.425013	0.945882
KLK1	0.53526	0.618215	3.24522	3.60053	0.339575	0.754734	0	0.207886
KLK10	0.550797	0.55744	1.729	1.55324	0.340909	0.558608	6.91825	0.561471
KLKB1	2.13694	2.60851	0.0248782	0.0684743	11.3471	12.0064	1.43169	1.86803
KMT2C	11.1646	12.3909	4.60239	5.32648	5.3648	5.37033	13.8751	12.0591
KNG1	0.0218694	0.0909013	0.607658	1.16292	0.0172546	0	0	0
KNTC1	8.211	6.78502	3.0243	4.46572	31.166	29.4524	3.0615	2.44647
KRBA2	6.07081	6.41663	2.92267	2.64202	3.25756	2.84466	5.10391	6.40441
KREMEN1	4.7365	3.87387	14.2814	10.8809	1.45316	1.09839	12.8585	8.88443
KRT15	0.440564	0.203537	1.98778	1.13982	0.638734	0.664442	200.218	311.843
KRT17	8.85379	5.71034	59.0684	28.8485	0.32485	0.363716	341.969	4.21384
KRT20	0.0750303	0.0259976	6.09354	11.385	0	0	0	0.0185345
KRT222	1.64757	1.90292	0.365048	0.5176	0.766322	0.670087	3.65693	5.94926
KRT4	0.556547	0.535667	8.00409	2.42382	0	0	111.897	340.541
KTN1	40.9888	38.3292	12.1959	22.9506	88.2814	96.5512	183.272	157.286
L1TD1	8.63477	8.6732	0.456736	1.52378	203.133	284.167	0.207989	0.416521
L3MBTL1	3.58224	4.08985	1.21678	1.46377	3.279	2.56576	1.90998	1.5446
LAD1	2.78233	2.5919	8.2962	13.0988	2.77901	5.25237	28.6878	12.1786
LAMA2	1.23923	1.24445	4.43899	4.53909	2.23871	2.29375	9.90962	6.85235
LAMA3	0.636872	0.439068	1.07013	1.99787	0.0938768	0.204559	24.5208	12.3826
LAMA4	2.4195	0.837002	4.75131	6.14663	0.874891	1.23145	15.3463	19.1983
LAMB3	0.637582	0.932894	5.92111	7.85274	0.179776	0.32749	20.5795	18.0047
LAMC2	2.44724	2.28919	9.42019	8.11143	2.81486	4.21648	24.365	7.56137
LAMC3	4.61739	4.86331	16.8273	9.76181	5.09491	6.45778	3.9836	1.61134
LAMP3	1.51995	1.46046	0.53487	0.832741	0.229972	0.216352	2.13166	0.991905
LAMP5	4.1399	4.19012	9.84328	7.35656	0.756395	0.590505	1.49679	3.56137
LARP4	15.8038	16.2415	5.04417	10.2319	22.4722	24.031	37.0082	18.0879
LASP1	53.0435	53.7532	161.077	118.784	66.7893	76.0933	19.3974	20.3558
LAYN	3.83873	3.51936	13.1888	11.0348	1.12468	1.97999	7.66626	9.64935
LBX1	0.148067	0.0384782	1.31525	1.16359	0	0	0	0
LCN1	2.73141	3.62005	0.693219	0.954003	0.0574591	0.109837	0.251471	0.456474
LCN15	0.501036	0.59522	32.6984	57.3323	0.531224	0.171652	0	0
LCN2	0.387911	0.0672044	2.46124	1.35486	0.317887	0.3087	181.359	180.311
LCT	0.0132063	0.0137278	0.620065	0.507385	0.00514178	0.010129	0	0
LDAH	13.276	13.1383	4.69807	7.58439	10.3829	9.59698	7.5548	8.4336
LDHA	104.651	119.111	360.671	318.284	240.641	220.62	1050.5	956.341
LDHD	0.645558	0.671047	3.47455	3.16687	3.08317	3.23426	3.93051	4.57632
LDLRAD4	1.35595	1.10903	3.75915	2.53284	0.196628	0.502142	4.2814	6.17152
LDOC1	5.22088	5.0981	37.5024	27.8129	17.1977	17.5287	18.0033	19.2814
LEFTY2	8.5392	5.75573	1.67513	1.66131	11.9991	43.5861	0.433684	1.34219
LGALS2	0.368776	0.255558	21.9945	24.0432	0.637955	0.609951	0	0.576132
LGALS3	7.73785	8.77388	113.474	156.741	2.3876	1.96165	224.796	331.726
LGALS4	0.148891	0.077385	3.63708	21.6247	0.476265	0.232841	0.25961	0.238354
LGMN	22.7704	23.2488	55.6028	42.6686	37.763	38.8714	46.9938	46.6711
LHFPL1	1.05165	1.03985	0.0325493	0.268764	0.48732	0.398193	0.162897	0.494651
LHX2	20.7887	20.8189	8.24958	5.62907	0.128173	0.153882	8.14197	10.0796
LHX4-AS1	1.29015	1.0525	0.621711	0.342237	2.70581	2.84806	0.651997	0.717854
LHX9	1.77151	1.26126	6.01591	6.11465	0.0337087	0.0661731	1.50326	2.70204
LIF	4.4151	3.55144	20.5793	12.1126	1.88097	1.51412	3.86486	1.24992
LIFR	20.8131	21.4023	5.96929	9.12498	7.14191	6.03896	13.9378	14.6144
LIM2	4.01334	73.0195	11.4648	12.4371	0.0998267	0.0485137	244.019	63.4015
LIMS2	1.37781	1.40512	5.41027	3.20837	1.49137	1.00677	12.462	14.89
LIN28A	38.737	40.1899	0.533872	4.40826	481.256	519.64	0	0
LIN28B	23.801	21.8486	2.55209	6.17929	34.7877	37.9183	0	0.098563
LINC00116	2.2917	1.94104	5.78032	4.38092	2.71628	2.44172	2.44339	1.45309
LINC00152	5.5004	4.68759	17.5741	12.9604	6.61166	16.4479	16.6505	4.14983
LINC00174	1.30101	1.70775	0.554334	0.409075	1.89776	1.54691	0.772399	0.723981
LINC00202-1	0.246333	0.512117	0.0446557	0.12291	0.091744	0.0541537	0.307989	0.422818
LINC00305	1.26204	0.562231	4.95703	4.26801	0.147142	0.047685	0	0
LINC00312	0.358373	0.310435	2.04645	1.582	0.245934	0.518063	1.38304	1.34853
LINC00342	6.94711	7.30686	0.886788	1.05289	2.44763	1.90011	4.62658	3.54635
LINC00371	1.80528	1.65799	0.133883	0.0245665	28.6967	17.8963	0.174314	0.0466695
LINC00461	23.4831	36.6719	12.5278	14.4535	0.186747	0.185774	1.34267	2.26544
LINC00472	2.72715	2.39242	0.519633	0.928946	0.217851	0.129524	1.04146	1.57742
LINC00473	0.248349	0.045245	0.841445	0.980928	0	0	6.18173	1.73038
LINC00504	10.6134	11.9091	3.16495	3.85422	9.75135	4.00378	4.59623	5.32479
LINC00506	5.92897	6.26476	1.51467	2.17561	5.85171	1.36843	1.83904	2.3133
LINC00599	21.6827	29.0659	8.67902	7.10462	6.69239	9.80627	4.08029	5.65206
LINC00605	0.295652	0.399522	2.02594	1.51452	0.657564	0.575136	0.145385	0.132264
LINC00638	0.761689	0.557833	0.263609	0.181388	0.258492	0.280698	0.0250209	0.387309
LINC00648	2.16598	2.63968	0.0947783	0.452168	0.609209	0.333988	0.129037	0.174775
LINC00673	1.05352	1.41959	4.08493	3.6342	0.798816	1.13137	13.877	10.4274
LINC00685	2.13075	2.59447	1.04245	0.708412	0.865397	0.660246	0.734268	1.16973
LINC00693	0.248496	0.258307	1.19127	0.707197	0.87578	1.93122	0.595443	0.55439
LINC00842	1.23132	1.13945	0.533541	0.402092	0.247333	0.324178	0.129731	0.159237
LINC00893	1.69772	1.51264	0.662881	0.716769	0.220186	0.230678	0.495462	1.00081
LINC00894	3.12135	3.45437	0.939011	1.30009	1.29623	1.05706	0.740714	0.977025
LINC00909	4.32549	4.21605	1.86593	2.21122	2.90519	3.70655	3.84652	4.5672
LINC00922	0.0514648	0.16049	2.48168	1.04855	0	0.0199746	0.025145	0.0572646
LINC00926	1.16085	1.33275	0.351782	0.504291	0.476587	0.334456	0.21704	0.184293
LINC00954	0.342067	0.474097	0.0904322	0.0497808	0.335151	0.186728	0.0614908	0.156198
LINC00982	3.17049	3.75218	12.417	11.2849	0.0897948	0.0778774	1.57656	0.804252
LINC01004	1.39638	2.41467	0.32569	0.476067	0.669402	0.70633	1.15316	1.92949
LINC01018	0.857837	0.584724	0.161401	0.131602	0.31961	0.400944	1.69152	3.70813
LINC01021	11.0419	20.1438	0.67527	1.44558	5.06739	3.93599	0.134182	0
LINC01106	0.704706	0.462525	1.3553	1.76221	0.956721	1.26227	4.45059	2.48271
LINC01164	0.163801	0.196463	1.55095	1.20289	0.0295866	0.0291008	0.00602368	0.0183715
LINC01207	0.0960809	0.0856067	0.226431	0.463423	0	0	0.013148	0.0751593
LINC01260	0.503725	0.741786	2.55686	1.46614	0.0337097	0.0329222	0	0
LINC01266	0.68123	0.582491	0.153373	0.294219	0	0	0.440072	0.683427
LINC01305	0.631605	1.42727	0.13939	0.255769	0.0322725	0.0317342	0.0526105	0
LINC01355	1.23588	1.4862	0.522768	0.648897	1.09017	0.923191	1.74795	2.51145
LINC01410	0.929258	1.32428	0.209214	0.226845	0.670062	0.184895	0.309318	0.104129
LINC01420	77.3109	67.661	151.035	144.449	67.3821	95.2355	49.1708	64.2401
LINC01530	2.62102	3.36393	1.39149	1.33891	0.805299	0.477801	1.17805	0.655586
LINC01559	0.0267288	0.0416762	0.152632	1.08915	0.240749	0.329396	4.6571	1.30687
LINC01605	0.110824	0.1152	0.878958	0.80641	0.153804	0.279935	0.86923	0.226672
LIPC	0.400334	0.891728	1.37889	4.7607	0	0	2.00752	2.68294
LIPH	0.405866	0.256803	1.58989	2.85568	0.152596	0.109026	8.71067	5.6787
LIX1L	10.071	11.1725	25.0363	21.381	5.44713	4.60379	11.9716	18.4142
LLGL2	6.62542	7.29413	13.0525	15.1111	14.1281	16.9489	10.1283	3.21747
LMCD1	10.2987	8.96951	47.1276	33.0753	7.14231	11.064	13.4685	13.4642
LMNA	31.8525	28.4029	91.5136	73.6851	21.7755	24.2049	129.446	85.1741
LMO3	12.2722	18.1862	4.90352	6.18413	0.371158	0.509202	1.91546	3.51013
LMO7	1.71256	1.3384	4.15643	6.59855	1.43746	1.74068	25.2299	20.4635
LMX1A	3.07832	2.32733	10.903	10.114	0.258718	0.19574	0.0972507	1.02418
LMX1B	0.985454	0.643016	5.35622	4.42854	0.402774	0.358097	12.5166	7.97383
LNPEP	3.97933	3.63348	1.15263	1.93114	1.34931	0.916726	11.2234	10.2976
LOC100129434	14.0273	14.9883	4.43572	5.87636	23.1399	13.1159	12.2152	14.4303
LOC100129917	7.09088	7.98459	1.93818	1.69771	2.66952	2.93615	2.13479	0.831104
LOC100130417	1.66019	1.70353	5.06978	2.96334	0.391178	0.703318	2.16494	2.20477
LOC100130691	0.737144	0.61633	0.264357	0.298507	0.368555	0.23988	0.870633	0.940623
LOC100131564	6.11192	7.44112	1.79288	2.72931	5.05307	3.66911	2.20373	2.84173
LOC100133669	1.68342	0.249983	3.96725	4.85306	0.466375	0.257763	0.474062	0.192361
LOC100287846	0.557527	0.718125	0.199942	0.211661	0	0	0.9553	1.70425
LOC100288069	5.62419	6.30967	2.82867	1.8366	13.5948	14.4799	6.78274	5.5712
LOC100288637	1.55267	1.07428	0.504387	0.572156	3.00636	3.00917	1.51395	0.612808
LOC100289230	1.58066	2.29034	0.364695	0.641304	0.492198	0.389963	0.816656	1.36471
LOC100379224	9.31578	11.2931	2.07762	4.1669	3.6858	3.82064	7.91325	6.33417
LOC100420587	0.987247	0.969213	0.226198	0.175601	0.558617	0.211269	0	0.0250269
LOC100505817	1.76981	2.01082	0.208916	0.143754	1.35416	1.25827	0.35093	0
LOC100506127	6.52937	6.91687	2.97344	3.06336	3.44092	2.90889	1.1676	1.70856
LOC100507250	1.18146	0.955196	0.266533	0.336233	0.665428	0.795084	0.0641946	0.467742
LOC100507351	0.448032	0.538167	0.240051	0.0695486	0.412082	0.344351	1.3175	2.83544
LOC100507661	2.89484	2.00609	0.0941917	0.345669	0.061358	0	0	0.412092
LOC101927045	2.09467	1.93786	0.66452	0.975473	2.17985	2.35055	1.64476	1.65975
LOC101927248	0.66238	0.631154	0.163439	0.0642638	1.1579	1.27949	0	0
LOC101927797	2.70105	1.99256	0.552833	0.304322	3.06101	0.492539	0.332165	0.035199
LOC101928100	0.228842	0.190301	0.503348	0.941367	0.143622	0.082352	0.102555	0.675234
LOC101928137	3.61332	4.19089	0.917043	1.37273	3.34816	0.238044	2.31489	6.68362
LOC101928254	0.629288	0.708645	0.0665443	0.0610517	6.66801	2.69667	0.128212	0.0291923
LOC101928307	10.9842	17.1895	6.28004	5.76169	0	0	0.420783	2.05023
LOC101928796	1.57569	0.915297	0.352855	0.32373	1.71859	2.22336	0.820849	0.159074
LOC101928936	0.733422	0.806576	0.350696	0.32175	0.564777	0.0980757	0.136759	0.166174
LOC101928979	2.82578	3.29414	1.094	0.72488	2.73843	2.11536	0.892149	1.60811
LOC101929378	1.3781	1.4204	0.294444	0.780418	0.384124	0.580398	0.516509	0.478156
LOC101929767	4.13793	2.95188	4.83909	11.4298	3.71217	2.219	5.06899	6.98638
LOC102723927	0.529671	0.974109	0.103406	0.118589	0.529745	0.567369	0.0887837	0.150045
LOC102724623	4.35847	3.86754	1.34897	1.48516	0.0905176	0.173883	0	0
LOC113230	1.49204	1.70588	4.26843	3.59504	0.357523	0.256821	1.07185	0.67283
LOC145783	2.49247	2.26517	0.759091	0.679854	1.46244	1.51471	1.05141	1.1134
LOC202181	2.94468	3.3121	1.32223	1.42406	1.55172	1.54863	1.73976	1.9826
LOC257396	1.35075	1.3328	0.140801	0.516719	1.43308	1.39639	1.16033	2.13516
LOC283683	1.03208	1.57572	0.450204	0.375495	0.48791	0.326811	0.621355	0.711976
LOC283731	2.62875	2.50336	1.26976	1.04649	0.306465	0.235661	0.114327	0.0186526
LOC283922	2.42639	2.79805	1.20274	1.34623	3.44627	4.93768	2.20702	2.25757
LOC389895	10.1087	8.31035	1.02426	0.536983	1.53848	1.62416	0.191877	0.0290033
LOC400043	25.4047	24.6262	84.0061	62.636	0.187511	0.131076	1.39758	2.2043
LOC400706	0.357976	0.606401	0.168245	0.0463075	0.166133	0.132747	0.348988	0.377286
LOC400940	1.32784	1.68699	0.702083	0.357852	0.163553	0.123025	0	0.071677
LOC401320	2.95048	3.28279	1.20643	1.8193	0.854089	0.823589	2.40176	1.60969
LOC440173	3.33729	3.72177	0.392643	0.823394	1.23836	1.00989	0.171729	0.579204
LOC440896	2.54283	2.18171	0.273167	0.266284	0.0316153	0.0103633	0.00644099	0.00981935
LOC440982	2.27033	0.726144	8.42136	7.21796	0.0730526	0	2.71162	2.85811
LOC441155	2.00358	2.20925	0.758532	1.19854	1.246	1.24301	1.34079	1.19598
LOC441666	0.502811	0.696885	0.126036	0.158995	0.0289924	0.0142796	0.170337	0.823515
LOC55338	0.267683	0.417378	0.0754852	0.138509	0	0.0114651	0	0
LOC642846	1.05797	0.973336	0.385787	0.283156	4.6907	6.03679	0.342754	0.256947
LOC646214	1.14928	1.50111	0.310703	0.500306	2.13709	0.313948	0.578059	1.61587
LOC653653	2.4689	1.91391	0.159303	0.438464	23.8898	19.2632	3.76124	3.80676
LOC654342	2.88402	2.27426	7.06709	6.59956	3.02903	1.78124	3.04895	8.30384
LOC728392	58.6912	62.7193	151.635	104.412	6.81688	4.69215	6.9502	8.95525
LOC729348	11.1318	12.5049	4.62807	6.74935	24.7034	16.4523	9.94497	8.1222
LOX	7.61675	8.63703	43.964	33.3209	0.477982	0.426921	26.639	12.8443
LOXL1	21.8382	21.6387	60.2549	42.3962	10.1247	8.30855	7.49508	8.60299
LOXL2	36.271	26.5677	93.2526	56.084	29.9256	23.812	2.86707	2.23563
LPAR1	4.97455	3.89283	8.19313	11.6302	1.67312	1.68685	18.6733	16.6054
LPO	0.0475766	0.0659408	0.934376	0.437026	0.0248948	0.0459774	0.173074	0.0754734
LRG1	0.457313	0.396141	2.86935	3.69736	0.542909	0.532369	12.4436	3.04235
LRP10	18.5866	17.4472	39.3098	33.2321	4.52199	6.25034	47.2506	33.6454
LRP2	9.11454	10.223	2.17172	2.1848	1.43222	0.791909	9.76128	13.0446
LRRC15	0.105859	0.0880297	0.976197	0.517649	0.33536	0.227407	0.361099	2.19798
LRRC17	2.63463	2.49786	12.3614	12.4325	3.03683	1.4868	2.78226	10.4378
LRRC23	5.16112	5.69044	10.7924	11.6075	2.34411	1.56488	3.95546	9.30883
LRRC32	5.02773	6.12735	23.8883	12.8641	0.805276	0.684814	6.71665	5.93032
LRRC34	1.4143	1.36408	0.412903	0.582323	1.06907	3.76447	2.24414	3.2039
LRRC37A11P	0.0593451	0.0493505	0.497029	0.400731	0.0835573	0.0821995	0.0453392	0.0821227
LRRC37A6P	0.513045	0.546634	0.16276	0.216523	0.189732	0.191806	0.761809	0.746661
LRRC37A8P	0.443336	0.334582	0.123306	0.106058	0.642854	0.526172	0.00574522	0.00658478
LRRC43	0.794244	0.804461	2.8761	1.68987	0.0740052	0.0510931	0.694092	0.494339
LRRC66	0.192325	0.106623	0.374219	0.64188	0.170639	0.0987224	0.361779	0.247775
LRRC73	0.862758	1.31888	5.32381	4.41227	0.28952	0.0704024	0.615547	0.704745
LRRC75A-AS1	424.094	461.264	988.91	827.995	745.014	864.172	281.049	339.461
LRRC8B	3.94827	4.14989	1.61409	2.29216	8.83195	9.67105	8.52028	7.18976
LRRIQ3	0.452176	0.313353	0.0956334	0.122836	0.0472905	0.0464869	0.455806	0.237015
LRRN4	20.1994	21.2997	6.80086	8.7828	1.58714	1.80732	0.0139695	0.0372556
LRRN4CL	0.252367	0.157398	2.96762	2.31134	0.132168	0.168828	7.43516	8.4486
LRRTM3	1.52179	2.22318	0.365346	0.343172	0.848896	1.88776	0.477241	0.615043
LRRTM4	6.43415	6.72632	1.34704	2.1761	3.21935	2.72475	0.488639	1.01562
LSP1	0.909042	0.505409	10.2548	7.69163	0.0966409	0.16564	23.9313	37.2702
LSR	10.7233	10.2722	22.7492	27.7246	63.2197	69.3023	14.226	9.82484
LTBP2	2.50592	1.86632	7.54782	4.17502	0.660634	0.555353	58.992	79.3747
LTBP3	7.1399	7.89411	31.921	18.7858	2.14648	1.73668	29.8062	23.9557
LTBP4	12.9714	17.3034	58.8192	41.4411	13.8373	11.7434	13.3722	10.4814
LTBR	4.2867	4.23179	20.3924	19.0832	3.5171	2.86568	33.718	19.9299
LY6E	59.8623	49.1569	202.845	213.869	77.2375	86.0041	51.3779	38.673
LY6H	11.6968	15.0006	36.9103	30.6225	0.04505	0.121813	0	0.34258
LYPD3	2.55899	2.13356	7.27259	4.93441	0.38016	1.30434	104.561	52.9197
LYPD6B	3.39204	5.92727	1.70692	2.92781	1.8809	2.75264	10.5488	12.5421
LYRM7	3.8967	4.30553	1.17835	2.28571	5.592	5.2364	5.656	8.89058
LYZ	1.70856	2.75918	22.4168	35.6274	0.14553	0.118774	14.8618	12.4707
MAB21L1	15.9927	24.2198	7.03438	10.0258	0	0	17.4451	19.7938
MAB21L3	2.80799	2.73987	0.638698	1.03318	5.44579	1.38735	3.0046	2.1213
MADCAM1	0.39042	0.504406	4.19201	3.49638	0.143181	0.352536	0	0.042185
MAFA-AS1	3.54009	7.16604	0.945743	1.73536	3.60003	1.44819	0.996018	0.703142
MAFF	6.18412	6.04698	16.5747	13.4675	1.32769	1.50398	24.5527	11.7726
MAGEB17	0.828723	1.29216	0.175271	0.120604	17.1348	9.43373	0.239727	0
MAGEH1	32.3104	45.6837	95.0589	88.272	2.91996	12.6096	18.0258	25.0521
MALAT1	136.756	176.501	45.9753	47.8701	65.6033	58.5093	441.277	401.771
MALL	1.12188	0.641395	9.05788	9.5021	1.13195	1.02654	42.3955	48.8058
MALRD1	0.012008	0.0374462	0.69332	2.09701	0.0140184	0.0322224	0.159018	0.164901
MAMDC4	4.08124	4.3629	1.83913	1.33637	2.86524	2.14983	0.199217	0.299672
MANEA-AS1	1.22495	1.97142	0.293798	0.44599	1.7083	1.35015	0.976417	0.985152
MAOB	1.4241	1.25393	6.59078	7.41219	1.7767	0.271571	11.3065	18.1514
MAP1LC3A	7.93539	8.46157	31.1189	24.2165	4.08128	4.60447	12.9858	13.6068
MAP1LC3C	2.55108	2.27297	9.55762	9.57019	7.27452	3.96605	0.608586	1.16437
MAP2	69.6967	74.0253	30.2316	36.3935	3.94155	1.57058	12.8758	27.051
MAP3K5	0.377414	0.267108	0.743868	0.719866	0.801351	1.36233	27.2937	21.9385
MAP3K6	2.09126	2.21427	8.01016	5.9226	2.6647	1.95721	10.5508	10.797
MAP9	6.98521	7.60008	2.398	3.60131	3.47436	3.44016	6.01845	7.39055
MAPK13	2.38954	2.9634	5.85252	7.04064	2.08769	2.51164	7.90572	5.35816
MAPK3	33.0497	34.545	77.881	70.9193	18.6367	15.309	43.2084	35.2836
2002-03-01	2.86569	2.52289	8.4233	8.91959	4.82996	4.04934	7.38701	10.8314
MARVELD1	9.37932	8.36272	27.2575	22.1163	20.3595	19.6764	10.7533	11.4792
MASTL	10.7903	9.04751	3.98445	5.89226	26.0526	24.6263	7.94709	5.64328
MATN2	6.2787	6.15296	13.1243	16.7319	5.12557	5.3772	18.9575	35.3842
MATN4	0.166271	0.070394	1.89106	2.67174	0.142576	0.117497	0.0658258	0.216534
MAZ	63.1315	65.3598	155.59	112.278	114.913	117.84	26.3846	23.5322
MB21D1	0.776767	0.677204	0.222577	0.204205	0.872312	0.349956	1.44298	1.14208
MBOAT7	24.533	26.0232	63.1245	49.163	30.9496	25.5679	10.4518	7.41592
MBTPS2	13.0493	11.5496	3.60138	5.65804	5.32757	4.94494	11.9551	9.98695
MCF2	0.641618	0.679731	0.0936657	0.128903	0.428244	0.515649	1.92377	3.96967
MCM10	7.23342	4.96717	1.32262	1.7941	24.9052	26.0256	0.43433	0.204132
MCM8	9.46995	7.42398	2.15643	3.49767	23.7339	23.41	4.9153	3.39709
MCOLN3	2.66695	2.85732	0.410294	0.470536	0.985784	0.840595	2.95421	4.3026
MDFI	31.5492	29.3694	83.8739	65.6053	28.2739	26.3994	5.01311	2.66307
MDGA1	2.89254	2.29336	7.31774	4.81545	0.279275	0.0493957	2.76031	4.31327
MDGA2	1.04868	0.916632	0.393111	0.507018	0.263272	0.357659	5.89332	2.41933
MDH2	58.7016	57.3729	136.29	103.684	92.1152	106.222	48.6623	56.9722
MDM2	26.0945	25.4747	8.15953	10.4778	19.7601	17.9171	17.0096	14.4644
MDM4	10.1173	10.8185	3.86735	4.22608	5.67954	5.81539	8.50859	7.79601
MDN1	6.72485	6.64316	2.17015	2.37991	24.739	34.1618	6.90434	4.80715
MED12L	2.4281	2.6868	1.03866	1.38152	2.17846	2.18304	4.38972	1.84337
MED25	18.1642	17.1684	40.872	32.7021	22.3969	22.663	7.93984	5.88334
MEDAG	0.476418	0.514275	2.86004	2.04798	1.90256	2.12362	28.9696	3.86286
MEG3	0.854777	0.845801	0.128455	0.0884084	0.139807	0.125038	5.4457	5.44157
MEGF11	0.30885	0.167819	0.757125	0.596567	0.333535	0.350029	2.51392	1.76025
MELK	16.9908	13.8989	4.24382	5.33532	40.854	38.6985	2.39307	0.68449
MEP1A	0.294045	0.320937	7.66794	15.6962	0	0.0226671	0	0.0322437
METAP1D	4.21369	4.09848	1.03122	1.22643	3.92266	3.72502	1.88134	1.93132
METRNL	17.9697	18.0289	43.7299	36.2144	4.62537	4.57649	32.3759	18.4795
METTL20	1.45439	1.33341	0.296398	0.692217	0.722389	0.598932	2.10972	2.30918
MFAP2	70.3029	61.0535	336.446	258.947	127.338	118.392	6.88548	9.98564
MFAP4	46.7542	46.8784	256.298	185.627	5.26405	4.81275	40.3673	116.466
MFNG	2.91918	2.75633	7.54734	4.73735	1.6934	1.28799	2.15754	1.21127
MGA	9.47253	9.73589	3.40371	5.11297	10.161	10.4462	6.93267	7.06122
MGAM2	0.156824	0.217355	1.59205	3.76115	0.0121972	0.00400592	0.108647	0.215144
MGAT1	23.7872	24.2455	56.651	45.1205	37.652	38.0383	49.0992	32.7993
MGAT4C	1.24997	2.59864	0.528725	0.592881	7.29534	9.11292	0.0788255	0.196785
MGC70870	1.87506	1.97775	0.104974	0.128412	0.151234	0.0849767	1.40006	1.20802
MGLL	1.12337	1.3021	3.84597	5.28651	0.0310539	0.0534845	28.1669	25.3236
MGMT	5.43067	3.60658	20.0999	17.9579	11.8876	21.2973	5.84789	13.9306
MGP	18.5029	16.899	523.886	445.235	0	0	466.947	711.58
MGST3	31.012	30.2098	66.6844	68.9476	26.3241	30.122	31.0113	56.6716
MIA2	0.134991	0.120275	0.734141	1.45935	0.0151816	0.0298173	0.0652496	0
MICA	7.08585	7.31898	20.0692	15.0311	8.94013	10.9102	13.1741	12.1799
MID1IP1	19.4467	21.0829	54.5417	43.319	35.6603	45.9266	10.5604	7.84522
MIF	349.295	354.151	1327.33	1066.88	724.601	706.597	475.392	245.52
MIP	0.116645	21.4441	0.169166	0.329806	0	0.0514454	205.659	71.1665
MIR124-2HG	20.4321	27.0124	6.57902	7.39665	1.21427	0.894867	2.14349	3.2738
MIR17HG	3.70005	3.90268	0.561066	0.578785	20.577	19.2392	0.193663	0.159939
MIR205HG	15.3815	14.4748	5.84085	6.7154	4.74723	3.27844	22.912	13.3509
MIR217HG	3.48529	1.55267	0.421214	0.0966118	0.0691476	0	0	0.466523
MIR4435-2HG	6.79274	5.45472	24.5326	17.1337	5.7302	9.06926	16.551	9.99352
MIR6723	122181	125765	311929	262057	0	0	0	0
MIR7-3HG	13.1722	15.6798	3.41492	2.55591	0	0	0	0.11179
MIRLET7DHG	2.21079	2.8343	0.60784	1.41563	2.97504	2.79399	0.256815	0.665853
MIS18BP1	10.4201	8.71803	3.64767	4.96888	40.9322	37.7994	6.57828	4.78681
MISP	0.348108	0.23599	4.51343	7.96462	0.0593618	0.105034	1.83098	1.18456
MKI67	17.1993	13.5152	5.96601	6.60216	37.6135	35.5536	2.92014	1.61663
MLC1	2.18606	3.56722	1.45578	0.742435	0.0923167	0.0454083	0.163417	0.252146
MLKL	0.504652	0.34368	1.24148	1.1115	1.18798	0.867842	6.70799	3.18519
MLLT4-AS1	3.09864	5.23657	2.05048	1.90337	2.37897	2.33636	0.0551077	0.272537
MLN	0.433257	1.4698	9.17681	12.3581	0	0.0944331	0	0
MLXIPL	0.404061	0.406474	1.6109	1.33549	1.49005	0.933465	0.98715	1.15994
MME	6.04245	4.67089	16.8122	23.3863	4.91935	6.72357	21.3683	13.5478
MMP1	1.70925	1.1695	11.4216	13.9298	0.0931184	0.0502547	73.5226	2.00495
MMP10	0.617974	0.401483	3.07142	3.08771	0.101925	0.139913	22.8218	16.8374
MMP13	0.461935	0	3.75967	5.87872	0	0	0	0.0349901
MMP14	33.8998	32.1052	128.274	95.0905	38.6644	45.8949	85.3983	45.7056
MMP2	64.3034	52.9905	211.826	151.787	50.1905	40.5139	153.134	109.431
MMP23B	0.579317	0.642336	3.96975	2.65288	0.463843	0.332479	0	0.0437255
MMP24-AS1	14.7923	15.2551	37.9794	30.7176	9.92012	9.57268	11.574	9.0428
MMP7	0.174865	0.136327	1.38687	2.95197	0.0703208	0.0343243	2.13621	1.84404
MMS22L	2.6695	2.06883	0.644957	0.984362	5.39161	4.72698	1.955	1.78405
MND1	11.8407	8.10022	4.6555	4.22792	45.0003	39.6438	2.5178	1.55951
MNT	5.34876	6.74559	15.099	9.80862	4.28013	4.60529	6.29193	3.82596
MNX1	0.0406205	0.0633468	0.412469	0.36912	0.58398	0.454392	0	0
MOB3C	2.24949	1.85269	5.65089	4.38314	1.18862	1.46331	6.14314	7.24919
MOGAT3	0.0997266	0.0691087	1.14956	1.81896	0.185431	0.157069	0	0
MORN5	0.711518	0.494046	2.58355	2.24464	0.152021	0	1.31257	1.53664
MOSPD3	11.5955	12.4145	30.6218	23.3912	10.4341	9.93316	7.92191	6.96599
MPHOSPH9	4.96015	4.89956	1.96713	2.76201	15.5318	13.2376	3.80112	3.69208
MPP6	3.97793	4.16877	1.21297	2.15352	13.8966	12.5992	4.50835	4.5548
MPPED1	6.74584	4.86154	0.794255	0.688215	0.136647	0.120826	0.150795	0.529331
MPST	35.1594	34.1878	84.5356	73.3264	41.4781	44.993	15.8508	8.24243
MPZL2	2.20519	1.80962	4.1597	5.84034	1.3502	1.86378	107.662	59.4385
MR1	0.21487	0.246272	0.379077	0.639045	0.0460546	0.0327081	7.58605	8.11809
MRAP2	0.877201	0.600982	1.94801	1.5319	3.83171	5.36583	2.59503	5.37114
MRC2	29.6449	33.5219	93.4711	56.4586	13.9265	14.7679	15.8719	16.6541
MRE11A	6.66152	6.32762	2.30206	4.10261	18.8906	18.2616	7.65239	7.9102
MRPL2	12.1159	14.1477	37.1444	28.6674	23.9734	25.0176	13.8591	10.3803
MRPL4	28.3081	27.5952	63.3507	51.2692	45.5763	46.3648	15.8163	10.0924
MRPL54	18.9445	17.3175	38.2951	36.3534	36.2622	39.3395	38.2158	33.5433
MSC	0.216012	0.0898162	3.39901	1.91131	0.460072	0.735862	2.23256	1.34658
MSH5-SAPCD1	3.76085	3.31565	0.702674	0.707724	3.21442	1.78136	0.463203	0.599204
MSN	61.0238	57.0622	154.376	112.299	122.148	134.36	111.103	88.9679
MSR1	0.0606303	0.0532958	0.230815	0.823165	0.173668	0.119943	16.9482	6.18508
MSX1	8.64221	6.053	28.0033	24.2661	3.04805	0.501406	0.944208	0.96509
MT1E	17.7369	12.0183	110.204	83.0584	11.9146	9.28831	395.341	142.858
MT1F	4.60591	5.92476	50.9336	49.8614	15.504	15.7799	124.488	40.1939
MT1G	18.6208	15.4128	299.72	222.525	21.0036	13.9529	165.93	56.8957
MT1H	3.08006	2.13445	25.2751	23.9061	2.11872	1.07851	53.2434	12.6154
MT1X	45.6005	31.1197	83.025	75.4797	46.5277	61.4736	2070.47	870.617
MT2A	94.8884	55.2662	389.579	248.24	32.7257	30.5741	4651.78	468.633
MTERF1	7.32976	5.92769	2.61406	3.93092	12.0149	11.2097	4.93395	5.90824
MTFR2	2.09134	2.07785	0.429169	0.716815	8.31772	8.51284	0.985498	0.459552
MTMR11	3.32465	2.94174	9.70412	11.364	1.99285	1.67505	2.44102	4.06345
MTTP	1.31086	1.11746	10.6648	24.4978	2.16705	1.3697	0.412031	0.471699
MUC13	0.0149768	0.0622726	18.7772	95.0292	0.0117466	0	0.76911	1.05692
MUC15	1.32799	0.915299	0.167359	0.47384	0	0.0101519	19.0599	17.8255
MUC3A	0.686275	0.814214	1.70982	1.7653	1.82788	2.24452	0.104949	0.0349495
MUC4	0.575992	0.523318	0.149403	0.136781	1.042	1.08975	3.99838	1.60025
MURC	3.24181	3.35541	1.00207	1.45163	17.2057	15.2103	0.856139	4.1528
MVP	6.61462	7.47082	35.7478	32.981	1.13774	0.922005	103.429	55.645
MX2	1.24973	0.574008	2.52634	2.87612	1.45832	1.99377	4.46727	3.60047
MXRA5	8.02567	9.47661	23.1694	20.9699	0.815292	1.26125	14.6021	23.9392
MXRA8	27.5575	28.1813	72.0536	54.5092	13.3786	12.7983	19.0143	26.6896
MYADM	25.924	25.513	78.8219	57.9156	28.158	27.7	12.2073	17.5074
MYBL1	1.92339	1.66906	0.296698	0.475681	2.46596	2.11777	0.723218	1.58955
MYBL2	29.4587	21.9309	11.886	8.29977	93.1384	107.083	1.42119	0.467207
MYBPC2	0.354183	0.355895	1.0637	0.83845	1.45904	1.51711	0.264929	0.288032
MYC	7.29962	6.1627	26.9192	21.1383	11.165	18.3821	19.82	7.68418
MYCBP2	7.31413	7.11929	3.23684	3.78216	5.4203	5.52373	30.9026	21.6015
MYEF2	35.2559	39.2432	13.3401	17.2396	34.0134	28.9226	14.6035	18.0059
MYH15	0.956856	0.594355	0.0592306	0.0815126	0.0681034	0.0670917	0.364146	8.80737
MYH3	0.817553	0.778417	0.374878	0.351935	1.10764	1.02241	0.562916	4.23047
MYH6	0.656713	0.566447	0.159578	0.081337	0.478888	0.28942	0.0364041	2.38388
MYH7	0.630222	0.690708	1.84287	1.28402	0.0266765	0.0262739	0.369849	25.1498
MYL3	1.04763	0.917051	3.56845	4.30102	0.71681	0.741385	2.32356	12.2607
MYL7	23.3363	15.8202	8.11143	8.2688	38.1859	45.6587	0.340656	0.41858
MYL9	74.0479	63.2226	210.876	143.07	138.029	147.161	332.07	520.599
MYLK3	1.27694	1.61866	0.226164	0.374613	0.204411	0.278081	0.143311	1.92637
MYO1C	11.534	10.8735	29.5983	21.2062	24.305	26.928	37.9259	28.6887
MYO3A	1.32163	1.29169	0.410165	0.602097	2.51256	2.46343	1.06534	3.09109
MYO5A	10.2435	9.4026	3.00821	3.52518	5.69793	5.39842	18.1728	13.8916
MYO7A	1.99956	2.64257	0.866317	1.17279	0.652206	0.612671	12.5834	9.05363
MYO7B	0.0246243	0.0191974	3.76534	5.13166	0.0047918	0.00472026	0.0465961	0.0111258
MYOM3	0.0787849	0.141456	0.29084	0.558684	0.133916	0.0714378	0.325804	1.85086
MYPOP	2.45069	2.67111	6.31031	4.26592	2.57623	2.82234	2.76937	1.6988
MYSM1	10.9325	11.0612	2.46124	4.45449	18.0539	18.4214	9.31542	6.53217
MZT2B	53.7403	53.012	118.367	105.724	46.7707	55.3323	20.5612	19.5948
N4BP2	9.93899	9.9835	2.13431	3.90643	13.0077	13.9289	3.08886	2.64109
N4BP2L1	1.47972	1.47997	3.11951	4.38517	0.727358	0.75247	5.5752	7.09443
NAA16	9.80842	9.21247	3.44945	5.24794	13.4576	12.8492	6.26627	5.64267
NAAA	1.51156	0.99166	5.32905	6.69901	1.49087	1.66247	8.94803	10.4974
NAALAD2	11.4495	14.0246	1.41043	3.53905	10.4117	5.4254	1.46813	3.05883
NAIP	0.861486	0.689975	0.295702	0.38639	0.654586	0.742191	3.10591	1.63328
NANOG	1.58174	0.920748	0.219639	0.277079	39.5816	57.2985	0.188977	0.233222
NAP1L6	0.544134	0.497743	0.110479	0.10136	0.601007	1.29768	1.23599	0.915446
NAPRT	0.908121	0.943981	2.81317	3.01632	18.6448	19.3401	9.46359	8.41167
NASP	82.1167	71.3505	33.5255	43.019	407.615	433.264	43.4057	38.0119
NAT2	0.179772	0.037374	0.730005	1.38136	0.201041	0.505633	0.142984	0.189278
NAT6	6.64281	7.52946	18.8311	14.1009	5.70041	4.19534	2.87481	2.8589
NBEAL1	1.36728	1.66128	0.448124	0.80646	0.816446	0.731735	6.19268	4.00577
NBL1	4.34381	2.53985	21.3368	16.4378	1.8441	2.87401	74.8697	88.0725
NBPF7	0.853596	1.0056	0.180532	0.430641	0.180634	0.110623	0.12569	0.328343
NCAPG	7.91153	6.01814	1.68517	3.26943	34.697	33.5489	0.873419	0.326006
NCAPG2	12.3227	9.72225	3.91655	5.60477	47.4757	48.9625	4.42913	3.81479
NCAPH	5.92792	4.19555	1.98325	2.48078	15.3626	16.5054	0.647511	0.306567
NDC80	8.24227	6.833	2.99573	3.3645	46.2647	52.711	1.59643	1.15414
NDNF	6.94003	5.27781	16.7938	23.5224	1.67308	1.35511	93.8456	85.4551
NDP	3.80448	5.3423	1.35517	1.062	0.0702405	0.0516968	1.49139	5.24857
NDRG1	8.6342	11.0162	95.5949	92.7738	2.62088	2.16746	241.483	212.912
NDST4	2.14444	3.31712	0.696508	1.39692	0.029977	0.00982789	0.317405	0.349036
NEAT1	71.4256	65.0443	15.0341	21.1391	11.6921	10.4844	414.772	259.497
NEBL	12.0232	9.65669	2.91382	4.22316	9.13972	5.50344	30.5954	33.1003
NEFL	25.4691	12.1089	60.8493	43.0858	6.09897	5.11955	3.02693	4.87884
NEGR1	4.04097	3.65163	1.5728	1.55398	0.93144	0.911654	10.6368	13.8854
NEIL3	2.95226	1.81856	0.809395	1.10327	7.4104	6.26531	0.773809	0.535371
NEK4	13.6403	13.6668	5.76334	7.55203	13.0891	13.2158	10.5851	9.32447
NEMP1	14.8087	11.8453	4.02055	4.97776	23.4027	20.9202	3.6104	5.03845
NETO2	22.2825	18.2613	7.47358	7.38472	13.0214	12.1812	3.05146	2.31882
NEUROG1	2.81675	1.25078	8.29395	5.41252	0.0650413	0	0.107181	0.132143
NEUROG2	3.69195	2.45853	10.834	5.8206	0.10596	0	0.130112	0.035353
NFAT5	11.366	11.9112	3.63353	6.25377	5.1075	4.03126	26.4435	17.2137
NFATC1	2.56566	2.1203	6.64252	4.37636	4.05175	3.64496	5.38857	5.11038
NFATC2	0.748407	0.750455	1.63632	1.45017	0.470832	0.404141	1.65986	2.73014
NFATC4	7.53499	8.20733	23.6968	17.7438	10.7688	8.59365	7.62622	5.91272
NFIA	1.17664	1.34988	3.29532	3.88203	0.19813	0.164181	9.92241	11.2508
NFIB	0.886301	1.34598	3.65104	3.73659	2.01141	1.6066	17.6294	15.9467
NFIC	1.8653	2.26367	9.24573	5.15503	0.619316	0.562246	25.2641	16.425
NFIX	0.390202	0.80386	12.3009	7.75377	0.035076	0.0748526	25.3123	28.7756
NFKB2	7.65319	8.84042	31.5856	21.9207	7.11161	7.42577	12.1905	8.53576
NFKBIA	23.8487	24.9124	61.2348	54.1631	19.8035	23.8564	102.74	53.3205
NGEF	2.56533	3.16162	10.083	6.03794	0.771335	0.722636	9.05172	1.30939
NGF	2.22444	1.7219	6.54639	4.73872	0.34369	0.148985	2.49518	1.68096
NHLH1	7.28029	4.72099	20.8946	14.2388	0.360847	0.105053	0.0245735	0.24322
NHLRC2	6.75583	6.9081	2.50696	3.80826	6.52089	5.55869	8.17039	7.77157
NIN	10.6986	10.3032	3.33057	4.55729	9.27012	6.27436	20.0373	15.9112
NINJ1	27.9769	27.9228	63.5074	53.0749	20.6482	18.6501	38.9388	32.9128
NIPAL4	0.456068	0.607198	2.51017	1.76159	0.0935696	0.122693	8.93033	0.49424
NIPBL	16.812	18.2784	6.31445	10.8742	17.287	17.1553	20.2137	18.2372
NKAIN1	14.4305	13.4374	37.4283	22.1376	22.3889	21.4306	0.261648	0.210134
NKAIN2	1.90528	1.90253	0.640078	0.661893	0.610077	0.699772	1.33608	5.47322
NKD1	2.46766	1.83571	5.40824	3.70083	3.70869	1.33483	1.99145	2.59098
NKD2	6.22388	6.41764	36.9425	27.0572	2.96671	2.55791	1.3634	0.77665
NKTR	20.5387	22.6762	4.57196	7.54765	32.0127	29.7075	21.6719	21.0349
NKX2-1	10.2914	15.1832	2.05662	0.188685	0	0.0156695	0.0196145	0
NKX2-2	7.64264	12.0053	1.78796	0.52194	0	0	0	0
NKX2-3	1.22773	0.594097	0.107446	0.0985773	0	0.0163842	0	0
NKX6-2	1.17758	1.6321	0.311317	0.114249	0.158604	0	0	0.0375665
NLGN1	3.27851	3.49579	1.25454	1.89864	2.58333	2.49798	4.23293	5.87247
NMB	3.24675	3.42743	9.78905	9.14645	6.65287	6.07313	4.65624	5.5261
NME3	3.94944	5.54226	14.1582	14.9438	34.8777	37.2294	9.39305	11.0983
NME5	3.68001	3.29628	1.24198	1.77757	2.44609	1.47115	4.52011	8.97449
NNAT	150.247	136.902	608.359	322.694	68.4235	58.424	2.01105	4.3075
NNMT	2.97182	2.45315	22.4052	10.4475	0.185076	0	93.3171	43.3464
NOB1	30.0084	28.2195	65.6544	58.2193	50.812	60.1419	25.6204	21.853
NOL4	3.42832	5.33499	1.70737	1.62694	0.167158	0.181771	0.489944	1.72185
NOTCH3	13.7623	13.9667	34.8505	20.6734	32.9758	30.8947	11.8028	7.35491
NOV	0.852324	0.990209	3.35077	4.72804	0.538222	0.270885	2.13161	4.269
NPAS2	1.45527	1.19484	5.9148	4.97233	0.420211	0.437835	18.1284	8.62944
NPC1L1	0.100993	0.379785	1.77284	2.2732	0.262546	0.148632	0.00399186	0.0274591
NPHS1	0.191241	0.829741	0.253232	0.145206	0.175072	0.255365	0.0276313	0.0421948
NPIPB5	0.942989	1.34924	0.534964	0.348732	2.91383	3.67762	4.20074	2.68388
NPIPB9	0.528729	0.743582	0.0394673	0.0724194	0.42055	0.390005	0.0460016	0.162663
NPM2	2.71542	2.13389	1.38244	0.363673	0.443592	0.661087	0.99097	2.2299
NPPC	7.30942	3.17279	13.7603	9.16448	0.200305	0.516613	8.20718	3.72729
NPR1	1.52	1.33935	0.217155	0.515657	2.59438	2.91696	0.900978	0.969134
NPR3	2.31155	2.80596	7.86899	7.08188	0.0656897	0.0212062	6.67762	5.45756
NPY	12.4257	13.8472	3.69338	4.30083	1.24573	1.01088	0.0639252	1.36037
NPY2R	0.51492	0.340614	0.103953	0.149872	0.192208	0.216105	0.150835	0.438859
NR0B1	7.276	7.41261	1.65533	1.41745	0.36823	0.248029	0.299058	0
NR1H3	4.89259	5.36032	14.0152	15.6506	8.45665	6.92486	4.22216	5.23698
NR1I2	0.12621	0.229585	1.56787	2.01281	0.718261	0.657286	0.0758263	0.0577546
NR2E1	10.0533	12.794	2.80068	3.20617	0.0130277	0.0128017	2.01184	8.2897
NR4A1	5.95641	6.71288	20.3497	13.9236	4.29567	5.10372	35.3361	6.7968
NR5A2	0.12269	0.0819859	0.805843	2.35448	1.12796	0.881689	0.628682	0.433125
NR6A1	8.61414	9.42259	1.91697	2.39181	64.2969	50.8085	0.983536	0.794393
NRCAM	23.7169	26.1109	8.83307	10.5537	5.3935	3.36685	26.3708	13.8545
NRG4	1.23516	1.19973	0.282643	0.542202	0.973188	0.798839	1.82337	2.46034
NRIP1	14.737	13.681	4.01969	7.95978	7.68517	7.26246	28.2283	23.3196
NRM	15.7737	15.319	39.0235	27.0568	26.751	21.7736	4.14142	4.51338
NRXN3	3.56843	4.90316	2.11946	2.03808	2.08199	0.997607	3.93529	8.45684
NSD1	16.9646	15.8412	6.2085	6.78648	31.8404	32.8421	11.4661	8.10939
NSMF	21.2168	21.355	52.527	40.5565	21.3863	22.9106	8.80514	7.79539
NT5E	1.02674	0.942098	2.47776	2.97782	0.964119	0.861083	16.1956	17.1578
NTF3	1.81936	1.46706	4.57983	3.86531	1.5917	1.2712	8.84498	4.48044
NTN1	11.6686	14.3248	4.9092	2.32098	2.5736	1.55076	14.9807	12.8709
NTS	8.23424	8.80045	4.75848	3.55559	102.488	116.997	0	0.0583598
NTSR1	0.224444	0.307539	1.92896	1.15212	0.398436	0.392116	0.529537	0.370708
NUDT13	1.97658	2.11251	0.679427	0.664396	2.1136	2.16684	1.08391	1.63613
NUDT8	3.97723	3.5827	11.4535	9.16645	2.93447	3.31306	7.49853	3.65829
NUMBL	6.92932	7.65724	24.1376	16.1467	6.95146	6.73168	3.75736	2.69557
NUP210	11.2913	9.88104	5.72989	4.51738	32.1059	33.0555	1.59891	2.1005
NUPR1	1.80286	2.64971	23.8864	16.6248	0.199658	0.527887	205.106	146.764
NXPH4	2.7278	2.52334	15.1163	7.16741	0.198	0.135922	2.74787	3.19
NYNRIN	11.7744	11.8364	36.0907	25.9345	10.384	9.09525	5.81665	6.98706
OAF	16.7611	17.8747	51.5491	45.5791	1.77571	0.805332	13.746	15.7771
OAS2	2.41382	0.0124863	0.0270183	0.151523	0.0167907	0	11.0087	11.8653
OAT	33.9826	30.1205	64.1463	112.789	52.2989	49.331	71.1609	75.6327
OCEL1	5.76991	6.22152	16.7201	11.8309	6.50699	7.70504	7.4968	6.86636
ODAM	2.03029	2.37906	4.40329	4.98534	0.0295119	0	6.67202	0.222382
ODF2L	8.87139	9.15524	3.00743	4.57901	9.83926	9.67491	5.97046	6.06156
ODF3B	1.40928	1.89898	10.5976	11.0598	0.422981	0.123616	1.54775	0.842851
OIP5	5.04017	4.27194	2.11555	1.309	35.5173	36.2018	0.580974	0.570746
OIT3	0.109793	0.0952633	0.601904	0.736127	0.142659	0.104988	0.0109771	0
OLFM2	42.8309	45.0688	109.155	74.088	30.3151	30.5848	4.31886	10.133
OLFM4	0.132807	0.0920338	4.94352	3.14391	0.0462858	0.034127	0.184069	0.420741
OLFML2A	3.22703	2.78763	8.41441	4.87459	2.86126	2.15015	6.74747	14.4631
OLFML2B	2.41528	3.81745	7.75428	6.99666	1.81754	1.76256	6.28557	5.00305
OLFML3	28.6542	24.8921	67.637	53.5812	137.688	98.0886	30.6816	66.5555
OLIG2	4.54336	5.42575	1.6284	1.07002	0.0272575	0.0267799	0	0.00636056
OLIG3	1.89	0.836008	19.34	7.95889	29.0821	2.51945	0	0
ONECUT1	17.1654	8.89614	1.61974	2.35174	0.957134	0.258651	0.759955	0.771705
OPRK1	0.775417	0.525672	1.62554	2.07002	0.6209	0.32359	0.0360167	0.122222
OPTC	1.45253	5.10004	0.0409606	0.263058	1.92755	2.16376	386.189	688.032
ORC1	6.09491	4.95896	2.79508	2.26546	28.3017	33.4832	1.00929	0.494594
ORC6	17.8325	14.0522	5.92222	7.46275	48.7482	45.337	1.57219	0.376578
OSBPL5	6.61417	7.00047	16.8515	11.2569	4.75992	4.11668	7.79586	8.19254
OSBPL6	2.35715	2.38994	1.03172	1.0203	3.72407	2.51002	5.4415	5.35958
OSGIN1	1.54553	1.67849	3.89321	3.54501	0.419053	0.411148	4.10668	2.02905
OSMR	2.44966	1.33741	13.3266	9.85942	0.92592	1.00405	64.9586	31.8757
OSR1	2.77228	1.84727	10.4035	6.86896	0.149801	0.0183692	0.623025	0.832627
OSR2	0.176166	0.13129	4.67968	2.95934	0	0.0195288	12.061	12.2502
OST4	185.06	169.553	459.791	389.695	192.382	212.377	190.717	224.671
OSTCP1	1.62961	2.20213	0.361888	0.521743	0.359487	0.51083	0.102093	0.323804
OTC	0.110978	0.115359	1.37307	0.516816	0	0	0	0.0928625
P2RX2	0.530461	1.06226	3.02089	2.91535	0.455894	0.86837	0.0402488	0.0109597
P2RX3	2.1722	1.42783	13.4986	7.17777	0.762812	0.224047	0.110401	0.119471
P2RX4	8.19271	8.30801	18.8803	21.4068	5.49357	4.41439	7.84937	5.45465
P2RY6	1.6581	1.64432	2.96107	3.97591	0.125299	0.068381	2.96098	1.79129
P3H3	18.342	17.902	40.8249	32.523	21.9337	22.4068	11.8892	11.7949
P3H4	23.3373	24.2066	66.2879	46.5022	15.7724	13.7706	4.24531	4.01005
P4HA1	27.0865	33.6371	58.368	67.8854	31.2988	22.7719	34.827	55.5145
P4HA2	22.5281	21.7582	64.3064	45.2028	9.76864	7.0988	40.6528	63.0668
P4HA3	0.248545	0.0597501	3.85755	2.73784	0.0452286	0.059117	4.37465	1.29329
P4HTM	9.39454	11.2878	22.1912	19.8205	7.86759	7.71449	13.2966	14.5734
PABPC1L	9.92416	10.1213	2.05932	2.20423	13.1533	11.2377	1.53246	1.10394
PACS1	18.0241	19.2893	52.9769	32.8525	11.1801	11.5218	23.0736	18.8325
PADI2	0.626317	0.821319	1.30833	2.2885	1.27886	1.44385	12.006	11.7172
PADI3	0.375958	0.321016	0.102232	0.0937936	1.30411	1.04457	0.122127	0.230283
PAH	0.452843	0.353042	2.23702	3.53987	0.431727	0.648898	0.0544412	0.284303
PALM	29.1649	30.8991	73.5005	47.3359	5.28845	5.50787	33.084	12.4522
PALMD	1.31617	0.859471	2.56952	4.89168	0.0795378	0.0260509	13.7293	23.1583
PANK3	28.7892	29.337	12.3799	15.8427	24.8389	22.1053	13.781	9.50731
PAPSS2	2.95114	2.17113	8.71765	10.5929	13.7371	15.9544	24.4679	17.5216
PARGP1	3.28184	3.07696	1.2657	1.49836	5.50742	5.76784	4.32255	4.06853
PARP12	1.32393	0.751407	2.26406	3.02618	0.811054	0.926474	3.82465	3.24696
PARP14	7.75079	5.83577	2.05387	4.64558	6.14938	6.24704	14.5994	12.101
PARP15	1.90971	2.17417	0.67957	0.988155	2.95941	1.04851	1.22677	2.14901
PARPBP	4.13604	3.06889	1.131	1.39434	15.4194	14.3782	0.940767	0.539016
PARVB	4.83958	4.30862	10.983	9.03448	10.4184	10.201	14.028	15.2504
PAX2	9.23283	14.4724	0.949885	0.743389	0.073487	0.00907845	0.0506999	0.0472599
PAX3	0.94209	0.489251	2.73603	3.39865	1.13768	0.145805	5.78476	4.64616
PAX7	0.33082	0.0783545	2.35807	1.30966	0.31833	0.123078	0.12008	0.143791
PAX8	0.988651	1.15927	0.512281	0.387697	0.0364468	0.0448212	0.441173	0.355993
PBK	9.88775	7.27566	3.16513	4.43868	8.04574	7.11714	2.18168	1.28191
PBXIP1	12.5208	12.9594	24.3171	28.1409	19.4458	18.7826	73.9995	88.0905
PCDH11X	0.8707	0.882917	0.381017	0.425341	2.40031	2.03894	0.155599	0.204586
PCDH15	0.623309	0.695689	0.256488	0.301573	0.0378591	0.0456095	1.55015	2.8989
PCDH17	2.69626	3.08566	1.23825	1.48882	1.10636	1.41281	1.62754	1.29031
PCDH7	12.096	10.2539	3.7602	4.8755	8.90563	9.46785	24.9584	26.6247
PCDH9	4.96165	4.10199	1.56338	2.27803	0.395388	0.212886	3.02903	2.72345
PCDHB13	0.886648	1.24992	0.369907	0.424219	0.228071	0.261742	3.59738	2.10172
PCDHB16	0.277788	0.683387	1.64502	1.25052	0.346884	0.73271	2.7076	3.94523
PCDHB5	17.069	17.222	1.73955	2.04215	0.970916	0.11363	3.22463	2.65631
PCDHB6	0.746265	0.693699	0.182665	0.24375	0.0439577	0.0201538	0.97901	1.13592
PCDHGB6	9.02822	8.27992	36.217	23.4971	7.7337	5.77904	6.19305	4.02237
PCDHGC3	22.2229	21.7507	72.622	48.836	20.0548	11.1727	24.0238	38.5185
PCIF1	14.3498	14.716	33.0954	25.9859	14.4067	14.704	12.6554	9.9384
PCK1	0.0645876	0.0503533	1.61871	2.44384	0.0126771	0.0124585	34.8314	3.13993
PCLO	2.80976	2.78214	0.750679	0.883719	0.816491	1.08211	3.84125	3.42604
PCNX	8.23572	8.54879	3.58082	4.65951	10.5139	10.1465	15.6991	9.93693
PCOLCE	21.3873	15.8001	121.108	92.7248	11.8357	11.9055	36.5552	68.5213
PCP4	13.9245	16.0041	36.3453	57.4648	1.35833	2.69742	686.764	1578.12
PCP4L1	1.18104	2.25073	4.95407	4.62156	0.287467	0.358124	29.0197	41.0528
PCSK9	0.522157	0.463345	10.1633	6.97248	3.94541	8.344	0.327207	0.0540759
PDCL3P4	2.10441	2.56097	0.390797	0.239027	0.748115	1.21491	1.59828	3.60698
PDE3B	2.45824	2.1943	0.872752	1.23675	7.34521	7.54784	3.69884	2.12349
PDE4C	0.557419	0.823757	0.316542	0.222755	0.499507	0.601129	0.19152	0.805171
PDE7B	0.866067	0.747539	1.85459	2.73683	0.0120544	0.0237401	5.98537	4.68573
PDGFRA	11.0178	14.37	20.5288	31.2661	2.4541	2.21955	84.7474	48.4487
PDGFRB	11.0638	9.76152	46.1988	31.4865	3.23043	2.28835	23.9695	19.8086
PDGFRL	1.24771	1.12567	5.52665	4.65936	1.84157	2.3176	12.2279	10.456
PDIA5	21.6177	19.5282	46.9505	36.914	15.8743	17.2517	11.8171	8.75422
PDLIM2	8.36502	8.02832	18.0944	15.6996	6.43304	6.03532	8.92219	7.98855
PDLIM4	7.35568	6.53103	27.3948	21.3647	3.07369	2.59185	8.55222	7.99094
PDLIM7	53.1101	49.7143	135.614	96.4818	66.0165	55.2237	14.4496	16.6945
PDYN	0.47551	0.697296	0.216716	0.102765	2.26098	1.37729	0.0510591	0.0388652
PDZD3	0.0927636	0.203982	0.846961	0.860098	0.0772603	0.0297264	0.0379563	0.160106
PDZK1	0.497001	0.467159	1.05023	1.65258	2.03651	2.82619	2.81311	7.45987
PEAR1	2.80246	3.38671	7.77794	6.2252	0.811356	0.554529	1.99246	2.53113
PEBP4	0.521341	0.301069	1.83769	2.42785	0	0	31.2621	69.3907
PENK	9.00904	3.53763	47.9708	33.4742	0.321059	0.282336	19.7639	26.2363
PER1	8.46005	10.4493	22.871	16.074	5.19865	5.32273	21.694	14.8216
PEX5L	0.685412	0.558071	0.121073	0.223156	0.141313	0.234727	1.52931	2.28857
PFN1P2	4.68204	5.7718	1.85109	1.6983	2.5841	1.91498	6.31064	3.95018
PGAP1	8.85243	8.91546	2.88648	4.50072	9.32209	8.52429	5.5302	7.60365
PGBD2	3.32758	3.05132	1.11617	1.81122	4.59068	4.96743	2.15269	2.99771
PGBD4	2.63366	3.30881	1.15409	1.21324	1.35697	1.49378	1.29977	1.88736
PGK1	68.0001	72.43	157.943	124.605	275.853	248.202	244.781	280.264
PGLS	45.2425	45.6264	99.0487	88.2369	50.5385	51.2548	25.3904	13.1719
PHB2	114.904	119.86	265.025	220.756	205.766	235.726	63.2775	55.6651
PHF1	22.0456	25.8575	57.9163	45.8139	22.2465	21.4244	15.2729	17.0517
PHIP	12.9038	13.1759	4.34233	6.82106	19.9378	19.3448	18.2897	18.2588
PHLDA2	4.07556	3.424	15.0194	6.62988	3.08653	2.65062	7.69861	0.862938
PHYHIP	1.06876	1.41088	6.85252	4.92018	1.30271	1.2104	13.0061	4.85011
PID1	2.83123	2.47512	8.57828	6.85918	0.561851	0.591171	32.5095	35.6363
PIEZO2	1.95605	1.24013	4.06565	3.66627	4.27837	3.58685	1.82302	1.91208
PIGR	0.0885944	0.16372	6.18332	6.24598	0.0307464	0.0226959	6.76023	19.5924
PIGW	3.67137	2.86224	1.56122	1.56877	19.7441	19.5542	4.28723	3.85044
PIGZ	1.4381	1.24847	2.72733	3.47735	0.0744216	0.085335	0.71392	0.861929
PIKFYVE	10.5274	12.1726	4.51016	6.48471	10.4758	10.2064	14.8358	12.4602
PIM1	16.0403	16.0585	34.2764	30.4418	30.3181	25.6261	30.4375	16.5357
PITX1	13.3274	14.0637	56.2647	41.4121	1.01222	1.36353	9.07627	4.68578
PKD2	9.24871	8.01583	3.50527	4.78563	23.3407	23.6123	21.747	19.7992
PKDREJ	0.53223	0.625892	0.191019	0.194029	0.108728	0.107124	0.144782	0.172771
PKI55	6.63052	5.73688	3.05068	2.90421	5.51505	4.54827	4.89021	5.44388
PKP1	0.216637	0.112598	0.726556	0.387336	0.0844249	0.1544	41.3126	16.2317
PKP3	2.58654	3.14029	6.60765	8.14782	0.762465	1.26433	23.9576	9.55103
PLA1A	0.203947	0.132406	0.443604	0.829968	0.0694015	0.079062	3.01363	2.89006
PLA2G12B	0.225211	0.187283	3.25798	3.61834	0.943006	0.778698	0	0.377254
PLA2G2A	1.28365	2.55514	35.0872	33.083	3.18261	0.46244	1643.32	1209.8
PLA2G4A	1.97083	1.22213	3.77005	5.56587	0.691967	0.838996	13.9066	12.8967
PLAC8	0.749702	0.524834	1.495	1.76348	0.415338	0.341374	2.75013	1.09637
PLAC9	0.765868	1.32684	3.34754	5.3499	3.90756	5.35301	15.2357	26.8039
PLAU	27.5521	18.8774	7.86242	8.97642	14.1188	15.6104	35.957	12.1809
PLAUR	7.97837	6.15594	24.6898	15.9375	8.09489	7.89252	19.7607	3.77031
PLB1	0.13059	0.143279	0.590397	0.717414	0.050574	0.0497962	0.968501	0.64052
PLBD1	5.02882	4.4806	10.1456	15.7025	8.85992	8.65665	32.4813	34.4013
PLCB2	4.08766	4.81035	1.51517	1.39893	3.45081	3.46871	3.10966	1.11554
PLCG2	1.04185	0.955577	0.245274	0.389684	1.94244	2.13077	1.90903	2.2961
PLCL1	1.62731	2.00385	0.492428	0.859846	0.141296	0.0431947	5.3542	4.75378
PLCXD3	1.20758	1.11148	0.243021	0.718434	1.70478	0.0611526	4.01859	2.32412
PLEK2	2.00768	1.85507	5.54024	5.86209	0.0507295	0.0248335	5.66352	1.3705
PLEKHA2	2.17503	2.36821	5.27686	4.40354	0.540032	0.826015	16.9255	20.1955
PLEKHG6	2.33377	2.2704	7.40374	9.28327	7.07515	7.05311	3.18859	2.17004
PLEKHH1	6.88275	7.07558	2.42434	2.946	8.17521	7.65989	4.98416	4.30432
PLG	0.300551	0.537358	2.39514	3.61109	0.0752406	0.111023	0.218192	0.249594
PLIN3	26.4635	25.7498	59.5418	46.8313	41.4829	44.6218	57.1006	20.3004
PLK4	6.7375	5.38181	2.09732	3.72872	22.1051	20.4891	1.26754	1.05416
PLLP	2.13608	2.34913	3.26061	6.63172	1.87116	2.16992	4.48616	5.56168
PLOD1	48.4264	45.1528	140.115	100.253	35.0117	33.9653	45.1651	48.8463
PLOD3	13.321	13.6067	34.9814	26.3919	17.1598	16.648	11.2304	8.62099
PLP1	24.946	40.4093	3.49706	3.62478	40.9837	46.2612	27.0927	74.559
PLP2	7.86581	9.50626	68.2471	51.4704	2.75291	2.12563	66.8796	51.5601
PLSCR4	0.955833	1.06457	2.91837	3.43472	1.30168	1.06244	24.1381	27.2183
PLXDC1	1.81585	1.70843	7.31647	5.66325	0.190942	0.279564	2.89907	3.7248
PMEPA1	4.30158	4.3663	17.3324	10.0183	4.09548	4.85411	16.451	29.9413
PML	9.02082	8.49741	22.2385	15.3149	9.43973	10.1458	10.0262	7.86083
PMM1	13.2765	13.7621	28.0949	26.6826	8.95516	8.93044	23.1437	21.0054
PNCK	4.15011	5.43243	11.7424	11.9176	4.25086	2.56158	1.04523	1.01223
PNISR	82.0081	103.603	31.2861	58.1483	107.257	101.627	48.8054	39.9135
PNMA6A	1.69948	1.92717	5.93063	4.00215	3.31444	5.76316	1.35361	1.97437
PNN	82.4368	87.3934	26.8887	50.1339	142.803	151.597	38.2383	33.6536
PNPLA2	7.82028	8.01666	20.7392	18.1044	17.6415	17.1208	22.9718	13.8389
PNRC1	19.5373	22.7906	51.587	42.1321	12.8964	10.1538	190.956	107.933
PODN	0.741931	0.509293	1.47441	1.59721	0.307168	0.0970773	12.013	13.5957
PODXL	82.0927	89.0081	19.2608	27.3853	468.548	390.252	19.7101	18.7049
POF1B	0.268293	0.0890065	2.38032	9.90417	0.0480692	0.0164602	22.1737	18.2132
POLA1	11.4839	9.54193	3.29346	5.83824	19.1778	20.6594	8.88417	6.94564
POLD4	5.44117	4.84916	15.9486	11.9205	6.04143	7.30326	12.648	13.3502
POLQ	3.12233	2.37104	0.3025	0.707434	6.64234	7.04315	0.465444	0.204037
POLR3G	2.26281	1.94661	0.660103	0.893287	69.0673	83.6092	2.16499	1.46554
POTEF	0.785395	0.735772	0.0492171	0.112887	0.439082	0.454522	0.0138405	0
POU4F2	0.136418	0.113443	0.917487	0.587643	0	0	0.0261314	0.0497939
POU5F1	9.95944	7.32044	0.444636	0.790951	864.011	1296.32	0.515398	1.26679
POU6F2	4.72341	3.90571	1.30787	1.14397	0.429387	0.408886	1.7178	0.409717
PPAPDC1A	1.67169	1.1374	4.39695	3.14937	0.386571	0.449599	2.94854	2.29145
PPARG	1.06753	1.13621	6.26911	9.87766	0.333434	0.438452	3.55354	1.94624
PPM1L	7.62809	7.92927	3.2801	2.56777	3.15967	2.37064	13.0733	16.0839
PPP1R14A	8.29548	9.05778	35.2071	33.3562	9.64123	9.68441	2.50026	3.29604
PPP1R14C	1.89584	1.70102	6.30567	4.08914	0.597346	0.216084	16.3105	16.7102
PPP1R17	1.40911	0.968629	6.25846	4.33949	8.75771	10.4943	0.218549	0.193109
PPP1R1B	1.25072	1.30084	2.63315	3.71977	5.5871	4.41986	32.4691	101.709
PPP1R35	11.0676	11.6191	32.2815	28.5914	19.326	20.5986	4.66841	2.40176
PPP1R3C	2.51953	2.09169	5.94382	6.16195	1.02292	0.861513	41.2527	52.0262
PPP1R3E	5.32345	6.31999	3.15248	2.62045	1.20277	0.72471	3.74386	4.85761
PPP1R9A	4.23277	4.53998	1.58708	2.21312	4.28531	4.49652	4.82809	5.65769
PPP2R3A	12.4844	12.5582	3.92317	6.98451	9.64231	7.56879	8.1382	7.26479
PRAP1	1.82858	3.46422	10.3877	23.5114	0.803436	1.16881	0.698601	0.796544
PRDM13	0.0667776	0.0416485	0.830443	0.404273	0.0523015	0	0.204568	0.0633498
PRDM8	1.36557	1.18335	4.17627	3.67857	0.00804096	0.0158265	1.34178	2.51613
PREX2	3.69224	4.10902	1.06298	1.75166	10.3814	9.71174	2.94882	3.33623
PRG4	0.127307	0.0749455	3.31161	1.869	0	0.0207346	10.191	16.5905
PRICKLE4	5.4972	5.13705	2.74805	2.32728	1.78352	1.3379	3.34837	2.6743
PRKAA2	3.57567	3.53921	0.923058	1.65293	3.26944	2.70846	7.04027	11.9498
PRKACA	31.2598	29.1337	77.3943	54.4698	23.2619	20.613	37.8159	36.7083
PRKCB	2.65611	2.88335	1.19619	1.07523	4.98993	5.94227	6.81139	7.11124
PRKCSH	112.89	123.658	276.418	200.845	146.195	151.511	86.0834	68.71
PRKDC	29.7169	26.9101	12.5514	13.7629	89.9412	87.6298	30.7208	23.5391
PRKXP1	0.803316	0.669498	0.157174	0.119481	0.195137	0.148997	0.681819	1.07975
PRND	0.418079	0.423721	1.07433	2.06865	0.0571602	0.0482144	0.00497921	0
PROC	0.101625	0.211275	1.1284	0.769051	0.301616	0.216891	0.0620319	0.0941905
PROCR	8.81856	9.00421	2.65874	2.949	10.5478	10.9374	9.45365	7.046
PROK1	7.50394	7.33719	1.26094	1.43611	0.0546593	0.106967	0.0679359	0.244245
PROM2	2.54756	2.60232	1.06699	0.741916	0.421236	0.392009	16.8316	16.6453
PROX1	2.42563	7.0486	1.55588	1.61454	0.90774	0.396959	14.6942	8.1475
PRPH	4.3508	3.65384	52.684	30.5638	0.213845	0.247868	6.8564	2.63076
PRR15L	0.396329	0.253524	13.6952	17.9599	0.339305	0.545939	1.77178	3.28874
PRR16	2.6801	1.79075	6.14743	6.42332	0.493786	0.32553	1.55295	1.91692
PRR36	3.87377	5.22411	23.5176	11.2371	10.203	8.73816	4.20507	1.35873
PRRG2	0.67321	0.6648	1.70857	2.03781	0.429338	0.735285	1.06672	1.21134
PRRT1	2.17734	2.48472	6.24675	4.40858	0.86032	0.880665	1.45194	1.71575
PRRX1	2.55325	1.45954	16.9572	20.4201	0.203069	0.289191	66.9947	94.1388
PRRX2	2.60743	1.99514	25.3212	20.3642	1.53352	1.83939	4.14232	1.53932
PRSS1	0.260709	0.474254	2.31583	1.44175	1.60312	0.726402	0	0.357239
PRSS12	4.67809	4.4814	8.48553	10.1025	1.46032	2.17035	3.01323	4.2939
PRSS2	0.426408	0.0738712	5.4589	5.18937	5.91126	3.34597	0.11273	0.0841658
PRSS3	0.342578	0.275032	7.54634	15.6254	0.434226	0.273305	16.6269	2.37052
PRSS8	15.2938	14.9865	27.2232	40.0962	37.6965	45.3157	9.78421	7.02495
PRTG	30.551	28.7617	2.21717	7.47822	24.8504	6.29004	1.43005	1.78715
PSD3	14.069	16.0942	5.49331	7.21231	5.40863	4.66763	17.6827	21.5613
PSMA3-AS1	18.5525	16.7145	4.47121	7.89061	14.413	14.8337	14.9495	16.0355
PSMB8	5.22971	4.64741	13.7515	11.4307	5.63714	9.70071	30.9305	49.2054
PSMD5	5.99506	5.45598	1.85821	2.50698	26.0872	25.4351	13.3396	12.8914
PSMD5-AS1	1.72817	1.78482	0.382008	0.246632	7.25166	6.72339	7.69985	5.7601
PSME1	42.4022	39.7233	97.9832	82.9308	70.8623	82.7034	115.133	149.134
PSPN	0.446867	0.92902	4.5365	2.25445	0.132103	0	0.550174	0.0660919
PTCH1	23.0796	33.1436	6.93178	5.33136	8.95081	8.06763	5.23383	5.90122
PTCHD1	2.23753	2.62889	1.04976	1.2016	0.958099	0.901082	0.0822267	0.122729
PTCHD4	9.90823	13.3081	2.66374	3.83319	1.1107	1.0551	0.706675	1.0764
PTGDS	7.88536	8.46992	40.5256	34.4265	0.646813	0.732608	1817.91	2210.23
PTGER2	0.228999	0.21973	2.28005	2.97372	0.193866	0.244873	14.0698	3.76822
PTGER4	0.33671	0.388893	0.838728	0.972764	0.165918	0.191999	2.84916	4.30407
PTGES	10.75	11.2796	28.8236	21.2616	2.02172	1.92363	46.4703	36.2009
PTGIR	1.48961	1.52631	4.10461	2.67571	0.0167818	0.0329445	1.14554	0.627694
PTGS1	0.839915	1.0711	3.56456	2.31087	1.09387	0.580567	3.04282	1.70799
PTGS2	1.13059	0.524483	11.6673	9.92101	0.0656366	0.129217	34.8926	4.7819
PTH1R	3.76489	3.77377	32.2769	26.6907	2.08744	1.61441	2.8224	5.77685
PTHLH	1.00166	0.609778	4.4209	4.77835	0.115415	0.110938	1.87823	1.95442
PTK7	28.4799	27.3434	70.8139	47.9733	67.359	59.1566	15.2583	14.0589
PTMS	271.863	292.399	703.391	466.276	233.121	215.65	98.3037	86.9123
PTP4A3	10.1243	10.239	27.2032	21.1585	8.81862	6.97065	30.9763	32.0871
PTPRR	0.273206	0.252405	0.524939	0.843804	0.0570907	0.105285	1.00509	1.10104
PTPRZ1	55.5586	69.5649	13.7722	15.729	92.718	91.8226	11.715	7.43663
PTRF	11.6122	10.9535	58.3641	33.8663	16.5464	15.5322	86.1238	85.366
PTX3	7.06682	4.84921	17.9646	16.6162	2.11597	2.02235	18.5583	3.16669
PWAR5	6.28395	6.67663	1.73282	2.39941	13.3112	15.2729	6.34121	5.53087
PWARSN	5.68063	4.80754	0.829305	1.40466	11.0979	11.9169	4.49031	4.10805
PWRN1	0.746009	0.539452	0.0411594	0.113286	0.103316	0.126423	0	0.0121387
PXDC1	8.77517	9.9794	30.9801	26.3844	1.39534	1.08976	14.1065	10.7956
PYCARD	2.03578	1.65012	3.9195	5.88434	10.558	12.0025	8.95035	14.5113
PYCR1	28.2161	25.1094	97.8884	67.8124	60.0975	68.9164	1.145	1.45249
QPCT	7.42523	6.6356	12.7779	17.476	14.4756	14.7918	31.6063	28.5183
QPCTL	4.1442	3.26051	10.8796	7.7684	9.72924	9.55334	2.77375	2.18465
QRICH2	2.37149	2.35393	1.04082	1.00224	1.43933	1.08703	1.18324	2.2856
R3HCC1L	8.56596	8.15282	2.85712	5.24523	10.0356	11.1395	17.0008	13.1371
RAB11FIP5	5.11343	5.8992	15.1774	10.3392	2.98666	3.04383	10.2202	7.97581
RAB1B	69.3884	70.4639	165.54	139.575	58.0832	60.499	80.0473	61.9658
RAB20	1.85265	1.67324	5.47275	5.16248	5.74576	6.69149	21.1617	6.66489
RAB25	9.17065	8.25855	27.4226	28.4362	16.8947	22.3739	44.1083	38.164
RAB30-AS1	8.25436	7.96107	3.13157	3.86382	10.5149	9.81385	10.8035	9.56304
RAB37	7.13937	8.31209	3.57953	4.06632	1.7478	1.72405	2.02244	2.04122
RAB39A	4.38196	4.17749	0.921646	1.04288	4.47894	5.4634	5.78124	1.73846
RAB39B	7.01333	7.41615	3.19714	3.68067	4.56784	5.00609	6.37053	4.42568
RAB3A	22.2826	30.6693	73.0791	43.4405	2.52789	3.07642	14.4796	21.3225
RAB43	3.4747	3.90584	10.793	8.97527	3.35105	4.56956	2.60069	0.963755
RAC2	4.44085	4.17049	19.5488	13.5851	2.50807	2.52782	4.49606	1.73797
RAC3	21.6789	21.0779	55.02	40.0348	49.1698	54.5807	1.86911	1.56889
RAD23A	37.687	38.4733	100.686	70.7927	34.7981	35.8405	52.025	31.3211
RAD50	15.9563	15.9672	3.65979	6.84681	20.6502	21.5289	20.3949	20.0544
RAD51	5.42516	4.37812	2.15926	2.51526	22.8714	24.0694	0.914646	0.472263
RAD51AP1	9.51552	7.566	2.19553	2.98674	40.9844	38.5571	1.20139	1.16371
RAD52	18.7665	18.3616	7.63287	7.67813	6.4147	6.6293	2.64864	3.14569
RAD54B	5.9714	4.38583	1.74688	2.40463	13.5139	13.577	2.6121	2.55788
RAI2	2.36566	2.96745	5.99796	5.75002	0.642135	0.609449	14.6109	17.325
RALGAPA2	8.6849	7.9705	4.03218	4.28135	5.74301	5.60306	7.28274	4.17267
RAMP2	10.1755	7.07535	21.8117	18.3304	10.9145	11.356	16.4355	61.4927
RANBP17	2.72243	2.59171	0.767711	1.16324	3.92011	3.45044	1.34216	1.39039
RANBP2	16.4575	15.6877	5.0044	10.2413	32.2635	40.0101	30.0887	28.7167
RANBP3L	3.95181	2.62037	0.673713	1.33549	0.0269106	0.0264403	7.79026	7.14428
RANBP6	13.7059	15.6023	5.00224	8.72636	15.56	15.7769	12.0135	16.2158
[truncated: 840 more rows]
